# Supplementary material for: First Whole Genome Sequence of Anaplasma platys, an Obligate Intracellular Rickettsial Pathogen of Dogs
Source: Pathogens. 2020 Apr 10;9(4):277. doi: 10.3390/pathogens9040277 (PMC7238063; doi:10.3390/pathogens9040277)
Supplement: Supplementary file 1 [file pathogens-09-00277-s001.zip]

Archive with 11 entries (11 files):
- Figure S3.pdf
- Figure S4.pdf
- Table S1.pdf
- Table S2.xlsx
- Table S3.pdf
- Table S4.xlsx
- Table S5.xlsx
- Table S6.xlsx
- Table S7.xlsx
- Figure S1.pdf
- Figure S2.pdf
