# Supplementary material for: First Whole Genome Sequence of Anaplasma platys, an Obligate Intracellular Rickettsial Pathogen of Dogs
Source: Pathogens. 2020 Apr 10;9(4):277. doi: 10.3390/pathogens9040277 (PMC7238063; doi:10.3390/pathogens9040277)
Supplement: Supplementary file 1 [file pathogens-09-00277-s001.zip › Table S2.xlsx]

## Sheet: Table S2
Table S2. Genes used for the tree of concatenated protein sequences.
Species	Strain/Isolate	frr	infC	nusA	pyrG	rplA	rplB	rplC	rplD	rplE	rplF	rplK	rplM	rplN	rplP	rplS	rplT	rpoB	rpsB	rpsC	rpsE	rpsI	rpsJ	rpsK	rpsM	rpsS	smpB	tsf
Anaplasma centrale	Israel	ACIS_RS04770	ACIS_RS00555	ACIS_RS02505	ACIS_RS00070	ACIS_RS04300	ACIS_RS01830	ACIS_RS01815	ACIS_RS01820	ACIS_RS01875	ACIS_RS01890	ACIS_RS04305	ACIS_RS01395	ACIS_RS01865	ACIS_RS01850	ACIS_RS00570	ACIS_RS00155	ACIS_RS04285	ACIS_RS02315	ACIS_RS01845	ACIS_RS01900	ACIS_RS01400	ACIS_RS01810	ACIS_RS01925	ACIS_RS01920	ACIS_RS01835	ACIS_RS00935	ACIS_RS02320
A. marginale	Florida	AMF_RS05545	AMF_RS09780	AMF_RS07765	AMF_RS05135	AMF_RS06010	AMF_RS08460	AMF_RS08475	AMF_RS08470	AMF_RS08415	AMF_RS08400	AMF_RS06005	AMF_RS08910	AMF_RS08425	AMF_RS08440	AMF_RS09765	AMF_RS05270	AMF_RS06025	AMF_RS07970	AMF_RS08445	AMF_RS08390	AMF_RS08905	AMF_RS08480	AMF_RS08365	AMF_RS08370	AMF_RS08455	AMF_RS09410	AMF_RS07965
A. marginale	St. Maries	AM130	AM1274	AM736	AM018	AM259	AM909	AM912	AM911	AM899	AM896	AM258	AM1023	AM901	AM905	AM1271	AM054	AM262	AM792	AM906	AM894	AM1022	AM913	AM888	AM890	AM908	AM1171	AM791
A. ovis	Haibei	AOV_00300	AOV_04785	AOV_02595	AOV_04345	AOV_00775	AOV_03315	AOV_03330	AOV_03325	AOV_03270	AOV_03255	AOV_00770	AOV_03780	AOV_03280	AOV_03295	AOV_04800	AOV_00085	AOV_00790	AOV_02820	AOV_03300	AOV_03245	AOV_03775	AOV_03335	AOV_03220	AOV_03225	AOV_03310	AOV_05180	AOV_02815
A. phagocytophilum	HZ	APH_0112	APH_1263	APH_0445	APH_0038	APH_1027	APH_0283	APH_0280	APH_0281	APH_0292	APH_0295	APH_1028	APH_1108	APH_0290	APH_0287	APH_1266	APH_0060	APH_1024	APH_0397	APH_0286	APH_0297	APH_1107	APH_0279	APH_0302	APH_0301	APH_0284	APH_1331	APH_0398
A. phagocytophilum	JM	WSQ_RS00525	WSQ_RS05065	WSQ_RS01960	WSQ_RS00175	WSQ_RS04030	WSQ_RS01215	WSQ_RS01200	WSQ_RS01205	WSQ_RS01260	WSQ_RS01275	WSQ_RS04035	WSQ_RS04355	WSQ_RS01250	WSQ_RS01235	WSQ_RS05080	WSQ_RS00285	WSQ_RS04015	WSQ_RS01740	WSQ_RS01230	WSQ_RS01285	WSQ_RS04350	WSQ_RS01195	WSQ_RS01310	WSQ_RS01305	WSQ_RS01220	WSQ_RS05365	WSQ_RS01745
A. platys	S3	ANPL_00655	ANPL_00050	ANPL_01855	ANPL_00350	ANPL_03705	ANPL_01210	ANPL_01195	ANPL_01200	ANPL_01255	ANPL_01270	ANPL_03710	ANPL_03955	ANPL_01245	ANPL_01230	ANPL_00035	ANPL_00455	ANPL_03690	ANPL_01675	ANPL_01225	ANPL_01280	ANPL_03950	ANPL_01190	ANPL_01305	ANPL_01300	ANPL_01215	ANPL_04500	ANPL_01680
Ehrlichia chaffeensis	Arkansas	ECH_0267	ECH_0007	ECH_0562	ECH_0171	ECH_0955	ECH_0412	ECH_0409	ECH_0410	ECH_0421	ECH_0424	ECH_0956	ECH_1019	ECH_0419	ECH_0416	ECH_0004	ECH_0197	ECH_0952	ECH_0514	ECH_0415	ECH_0426	ECH_1018	ECH_0408	ECH_0431	ECH_0430	ECH_0413	ECH_0135	ECH_0515
E. canis	Jake	ECAJ_RS03890	ECAJ_RS04795	ECAJ_RS02430	ECAJ_RS00610	ECAJ_RS00875	ECAJ_RS03140	ECAJ_RS03155	ECAJ_RS03150	ECAJ_RS03095	ECAJ_RS03080	ECAJ_RS00870	ECAJ_RS04225	ECAJ_RS03105	ECAJ_RS03120	ECAJ_RS04780	ECAJ_RS00710	ECAJ_RS00890	ECAJ_RS02680	ECAJ_RS03125	ECAJ_RS03070	ECAJ_RS04220	ECAJ_RS03160	ECAJ_RS03045	ECAJ_RS03050	ECAJ_RS03135	ECAJ_RS00460	ECAJ_RS02675
E. canis	YZ-1	C1I72_RS01005	C1I72_RS04915	C1I72_RS02485	C1I72_RS00645	C1I72_RS04095	C1I72_RS01770	C1I72_RS01755	C1I72_RS01760	C1I72_RS01815	C1I72_RS01830	C1I72_RS04100	C1I72_RS04340	C1I72_RS01805	C1I72_RS01790	C1I72_RS04900	C1I72_RS00750	C1I72_RS04080	C1I72_RS02235	C1I72_RS01785	C1I72_RS01840	C1I72_RS04335	C1I72_RS01750	C1I72_RS01865	C1I72_RS01860	C1I72_RS01775	C1I72_RS00485	C1I72_RS02240
E. ruminantium	Gardel	ERGA_RS03840	ERGA_RS04720	ERGA_RS02500	ERGA_RS00570	ERGA_RS00840	ERGA_RS03215	ERGA_RS03230	ERGA_RS03225	ERGA_RS03170	ERGA_RS03155	ERGA_RS00835	ERGA_RS04160	ERGA_RS03180	ERGA_RS03195	ERGA_RS04705	ERGA_RS00670	ERGA_RS00855	ERGA_RS02715	ERGA_RS03200	ERGA_RS03145	ERGA_RS04165	ERGA_RS03235	ERGA_RS03120	ERGA_RS03125	ERGA_RS03210	ERGA_RS00370	ERGA_RS02710
E. ruminantium	Welgevonden	ERUM_RS03905	ERUM_RS04790	ERUM_RS02575	ERUM_RS00650	ERUM_RS00925	ERUM_RS03280	ERUM_RS03295	ERUM_RS03290	ERUM_RS03235	ERUM_RS03220	ERUM_RS00920	ERUM_RS04225	ERUM_RS03245	ERUM_RS03260	ERUM_RS04775	ERUM_RS00750	ERUM_RS00940	ERUM_RS02780	ERUM_RS03265	ERUM_RS03210	ERUM_RS04230	ERUM_RS03300	ERUM_RS03185	ERUM_RS03190	ERUM_RS03275	ERUM_RS00450	ERUM_RS02775
Escherichia coli	O157: H7 Sakai	ECs_0174	ECs_2425	ECs_4050	ECs_3640	ECs_4907	ECs_4182	ECs_4185	ECs_4184	ECs_4173	ECs_4170	ECs_4906	ECs_4104	ECs_4175	ECs_4178	ECs_3469	ECs_2423	ECs_4910	ECs_0171	ECs_4179	ECs_4168	ECs_4103	ECs_4186	ECs_4162	ECs_4163	ECs_4181	ECs_3482	ECs_0172
Neisseria meningitidis	MC58	NMB0187	NMB0721	NMB1642	NMB1554	NMB0128	NMB0145	NMB0142	NMB0143	NMB0154	NMB0157	NMB0127	NMB2057	NMB0152	NMB0149	NMB0589	NMB0723	NMB0132	NMB2101	NMB0148	NMB0159	NMB2056	NMB0140	NMB0166	NMB0165	NMB0146	NMB1526	NMB2102
Neorickettsia sennetsu	Miyayama	NSE_RS03850	NSE_RS01205	NSE_RS02125	NSE_RS03570	NSE_RS02750	NSE_RS01085	NSE_RS01070	NSE_RS01075	NSE_RS01130	NSE_RS01145	NSE_RS02755	NSE_RS03415	NSE_RS01120	NSE_RS01105	NSE_RS03650	NSE_RS00850	NSE_RS02735	NSE_RS03865	NSE_RS01100	NSE_RS01155	NSE_RS03410	NSE_RS01065	NSE_RS01180	NSE_RS01175	NSE_RS01090	NSE_RS03295	NSE_RS03860
Rickettsia conorii	Malish 7	RC_RS01020	RC_RS03865	RC_RS04090	RC_RS02650	RC_RS00930	RC_RS05015	RC_RS05030	RC_RS05025	RC_RS04970	RC_RS04955	RC_RS00925	RC_RS01605	RC_RS04980	RC_RS04995	RC_RS00790	RC_RS04665	RC_RS00945	RC_RS00585	RC_RS05000	RC_RS04945	RC_RS01610	RC_RS05035	RC_RS04915	RC_RS04920	RC_RS05010	RC_RS03015	RC_RS00590
R. prowazekii	Madrid E	RP154	RP531	RP553	RP378	RP137	RP656	RP659	RP658	RP647	RP644	RP136	RP233	RP649	RP652	RP112	RP609	RP140	RP086	RP653	RP642	RP234	RP660	RP636	RP637	RP655	RP430	RP087
R. typhi	Wilmington	RT_RS00730	RT_RS02575	RT_RS02680	RT_RS01825	RT_RS00645	RT_RS03205	RT_RS03220	RT_RS03215	RT_RS03160	RT_RS03145	RT_RS00640	RT_RS01120	RT_RS03170	RT_RS03185	RT_RS00120	RT_RS02955	RT_RS00660	RT_RS00250	RT_RS03190	RT_RS03135	RT_RS01125	RT_RS03225	RT_RS03105	RT_RS03110	RT_RS03200	RT_RS02085	RT_RS00245
Wolbachia endosymbiont of B. malayi		WBM_RS04925	WBM_RS02805	WBM_RS03190	WBM_RS01010	WBM_RS03910	WBM_RS01990	WBM_RS02005	WBM_RS02000	WBM_RS01945	WBM_RS01930	WBM_RS03915	WBM_RS03440	WBM_RS01955	WBM_RS01970	WBM_RS01360	WBM_RS03965	WBM_RS05535	WBM_RS04940	WBM_RS01975	WBM_RS01920	WBM_RS03435	WBM_RS02010	WBM_RS01895	WBM_RS01900	WBM_RS01985	WBM_RS00475	WBM_RS04935
W. endosymbiont of D. melanogaster		WD_RS02355	WD_RS04420	WD_RS05970	WD_RS02085	WD_RS00110	WD_RS03075	WD_RS03090	WD_RS03085	WD_RS03030	WD_RS03015	WD_RS00105	WD_RS00315	WD_RS03040	WD_RS03055	WD_RS04635	WD_RS03890	WD_RS06155	WD_RS02370	WD_RS03060	WD_RS03005	WD_RS00310	WD_RS03095	WD_RS02980	WD_RS02985	WD_RS03070	WD_RS03480	WD_RS02365
