# Supplementary material for: First Whole Genome Sequence of Anaplasma platys, an Obligate Intracellular Rickettsial Pathogen of Dogs
Source: Pathogens. 2020 Apr 10;9(4):277. doi: 10.3390/pathogens9040277 (PMC7238063; doi:10.3390/pathogens9040277)
Supplement: Supplementary file 1 [file pathogens-09-00277-s001.zip › Table S4.xlsx]

## Sheet: Table S4
Table S4. Ortholog groups shared among all the selected Anaplasma and Ehrlichia species.
Group	Number of Genes						Gene IDs	Product
	AM	AOV	APH	APL	ECH	Total
OG_0002	4	5	4	3	21	37	ECH_1119 ECH_1130 ECH_1121 ECH_1131 ECH_1129 ECH_1133 ECH_1135 ECH_1127 ECH_1132 ECH_1134 ECH_1126 ECH_1144 ECH_1146 ECH_1123 ECH_1124 ECH_1125 ECH_1140 ECH_1137 ECH_1139 ECH_1142 ECH_1143 AM090 ANPL_04310 AOV_00135 APH_1240 AM1139 ANPL_04305 AOV_04280 APH_1219 AM1142 AOV_04290 AM1255 AOV_04845 APH_1359 AM1257 ANPL_04565 AOV_04840 APH_1358	Msp2 superfamily (several subfamilies)
OG_0003	13	11	1	5	3	33	AM030 AM1149 AM044 AM1061 AM210 AM077 AM065 AM1253 AM989 AM717 AM723 AM082 ANPL_03745 ANPL_04235 ANPL_04230 ANPL_03755 ANPL_03750 AOV_00055 AOV_02535 AOV_00595 AOV_05220 AOV_03905 AOV_00060 AOV_00590 AOV_03910 AOV_00140 AOV_05225 AOV_02530 ECH_1042 ECH_1043 ECH_1044 APH_1144	type IV secretion system protein VirB2-2
OG_0006	3	4	1	1	2	11	AM414 AM415 AM420 AOV_01390 AOV_01395 AOV_01400 AOV_01405 ECH_0816 ECH_0818 ANPL_03050 APH_0848	MFS transporter
OG_0009	2	2	2	1	2	9	AM051 AM992 AOV_00070 AOV_03665 APH_0064 APH_1071 ECH_0200 ECH_0994 ANPL_03865	transcription termination factor Rho
OG_0010	2	2	2	1	2	9	AM254 AM914 ANPL_03721 AOV_00750 AOV_03340 APH_0278 APH_1032 ECH_0407 ECH_0960	elongation factor Tu
OG_0011	1	2	2	1	1	7	AOV_02435 AOV_03530 APH_0087 APH_0230 AM957 ANPL_01020 ECH_0370	phosphoribosylglycinamide formyltransferase
OG_0013	1	1	3	1	1	7	APH_1056 APH_1093 APH_1180 AM1117 ANPL_04040 AOV_04205 ECH_1097	tRNA lysidine(34) synthetase TilS
OG_0015	1	1	1	1	3	7	ECH_0523 ECH_0526 ECH_0525 AM778 ANPL_01725 AOV_02770 APH_0406	porin
OG_0016	1	1	1	1	3	7	ECH_0706 ECH_0709 ECH_0713 AM557 ANPL_01400 AOV_01925 APH_0617	DUF721 domain-containing protein
OG_0018	2	1	1	1	1	6	AM601 AM858 ANPL_02640 AOV_02115 APH_0694 ECH_0543	GTPase ObgE
OG_0020	1	1	1	2	1	6	ANPL_00590 ANPL_00595 AM112 AOV_00240 APH_0094 ECH_0230	MFS transporter
OG_0021	1	1	1	2	1	6	ANPL_01015 ANPL_01025 AM956 AOV_03525 APH_0231 ECH_0369	leucyl aminopeptidase
OG_0022	1	1	1	2	1	6	ANPL_02560 ANPL_02805 AM583 AOV_02040 APH_0669 ECH_0667	bifunctional proline dehydrogenase/L-glutamate gamma-semialdehyde dehydrogenase PutA
OG_0023	1	1	1	2	1	6	ANPL_03070 ANPL_03110 AM401 AOV_01315 APH_0880 ECH_0837	tRNA (N6-isopentenyl adenosine(37)-C2)-methylthiotransferase MiaB
OG_0024	1	1	2	1	1	6	APH_0007 APH_0058 AM1288 ANPL_00095 AOV_04730 ECH_0018	methionine adenosyltransferase
OG_0025	1	1	2	1	1	6	APH_0013 APH_0165 AM1294 ANPL_00120 AOV_04705 ECH_0023	glycine--tRNA ligase subunit alpha
OG_0026	1	1	2	1	1	6	APH_0065 APH_1070 AM215 ANPL_03855 AOV_00610 ECH_0992	dihydrolipoyl dehydrogenase
OG_0027	1	1	2	1	1	6	APH_0158 APH_0161 AM168 ANPL_00785 AOV_00445 ECH_0315	succinate dehydrogenase flavoprotein subunit
OG_0028	1	1	2	1	1	6	APH_0159 APH_0162 AM169 ANPL_00790 AOV_00450 ECH_0316	succinate dehydrogenase iron-sulfur subunit
OG_0029	1	1	2	1	1	6	APH_0201 APH_0209 AM977 ANPL_00960 AOV_03605 ECH_0348	hypothetical protein
OG_0030	1	1	2	1	1	6	APH_0202 APH_0210 AM983 ANPL_00930 AOV_03630 ECH_0342	phosphoribosylformylglycinamidine cyclo-ligase
OG_0031	1	1	2	1	1	6	APH_0500 APH_0504 AM669 ANPL_01920 AOV_02405 ECH_0533	RlmE family RNA methyltransferase
OG_0032	1	1	2	1	1	6	APH_0979 APH_1016 AM268 ANPL_03655 AOV_00820 ECH_0950	8-amino-7-oxononanoate synthase
OG_0033	1	1	2	1	1	6	APH_1164 APH_1183 AM1115 ANPL_04050 AOV_04190 ECH_1090	cell division protein FtsA
OG_0035	1	1	1	1	1	5	AM477 ANPL_01990 AOV_01615 APH_0553 ECH_0771	NAD-glutamate dehydrogenase
OG_0036	1	1	1	2	1	6	AM684 ANPL_02950 ANPL_02955 AOV_02475 APH_0796 ECH_0538	isoleucine--tRNA ligase
OG_0037	1	1	1	1	2	6	AM921 ANPL_01140 AOV_03390 APH_0265 ECH_0397 ECH_0396	hypothetical protein
OG_0047	1	1	1	1	1	5	AM001 ANPL_00300 AOV_04410 APH_1279 ECH_0160	5-(carboxyamino)imidazole ribonucleotide mutase
OG_0048	1	1	1	1	1	5	AM002 ANPL_00305 AOV_04405 APH_1280 ECH_0161	redoxin domain-containing protein
OG_0049	1	1	1	1	1	5	AM006 ANPL_00310 AOV_04395 APH_1281 ECH_0162	integration host factor subunit alpha
OG_0050	1	1	1	1	1	5	AM012 ANPL_00335 AOV_04360 APH_0035 ECH_0167	tryptophan--tRNA ligase
OG_0051	1	1	1	1	1	5	AM013 ANPL_00340 AOV_04355 APH_0036 ECH_0168	nucleotide exchange factor GrpE
OG_0052	1	1	1	1	1	5	AM015 ANPL_00345 AOV_04350 APH_0037 ECH_0169	bifunctional diaminohydroxyphosphoribosylaminopyrimidine deaminase/5-amino-6-(5-phosphoribosylamino)uracil reductase RibD
OG_0053	1	1	1	1	1	5	AM018 ANPL_00350 AOV_04345 APH_0038 ECH_0171	CTP synthase
OG_0054	1	1	1	1	1	5	AM019 ANPL_00355 AOV_04340 APH_0039 ECH_0172	preprotein translocase subunit SecG
OG_0055	1	1	1	1	1	5	AM021 ANPL_00360 AOV_04335 APH_0040 ECH_0173	tyrosine recombinase
OG_0056	1	1	1	1	1	5	AM023 ANPL_00365 AOV_04330 APH_0041 ECH_0174	ABC transporter ATP-binding protein
OG_0057	1	1	1	1	1	5	AM024 ANPL_00370 AOV_04325 APH_0042 ECH_0175	NADP-dependent malic enzyme
OG_0058	1	1	1	1	1	5	AM025 ANPL_00375 AOV_04320 APH_0043 ECH_0176	hypothetical protein
OG_0059	1	1	1	1	1	5	AM026 ANPL_00380 AOV_04315 APH_0044 ECH_0179	cation:proton antiporter
OG_0060	1	1	1	1	1	5	AM035 ANPL_00485 AOV_03950 APH_0069 ECH_0204	sulfur carrier protein ThiS
OG_0061	1	1	1	1	1	5	AM037 ANPL_00490 AOV_03955 APH_0070 ECH_0206	thiazole synthase
OG_0062	1	1	1	1	1	5	AM038 ANPL_00495 AOV_03960 APH_0071 ECH_0207	DUF2628 domain-containing protein
OG_0063	1	1	1	1	1	5	AM039 ANPL_00500 AOV_03965 APH_0072 ECH_0208	glutamate--tRNA ligase
OG_0064	1	1	1	1	1	5	AM041 ANPL_00510 AOV_03975 APH_0074 ECH_0210	SurA domain-containing protein
OG_0065	1	1	1	1	1	5	AM042 ANPL_00515 AOV_03980 APH_0075 ECH_0211	16S rRNA (guanine(966)-N(2))-methyltransferase RsmD
OG_0066	1	1	1	1	1	5	AM052 ANPL_00465 AOV_00075 APH_0062 ECH_0199	DUF1013 domain-containing protein
OG_0067	1	1	1	1	1	5	AM054 ANPL_00455 AOV_00085 APH_0060 ECH_0197	50S ribosomal protein L20
OG_0068	1	1	1	1	1	5	AM055 ANPL_00450 AOV_00090 APH_0059 ECH_0196	phenylalanine--tRNA ligase subunit alpha
OG_0069	1	1	1	1	1	5	AM056 ANPL_00445 AOV_00095 APH_0056 ECH_0195	SDR family oxidoreductase
OG_0070	1	1	1	1	1	5	AM059 ANPL_00440 AOV_00105 APH_0054 ECH_0192	30S ribosomal protein S16
OG_0071	1	1	1	1	1	5	AM060 ANPL_00435 AOV_00110 APH_0053 ECH_0193	MFS transporter
OG_0072	1	1	1	1	1	5	AM069 ANPL_00425 AOV_05230 APH_0051 ECH_0189	Fe(3+) ABC transporter substrate-binding protein
OG_0073	1	1	1	1	1	5	AM070 ANPL_00430 AOV_05235 APH_0052 ECH_0194	Trm112 family protein
OG_0074	1	1	1	1	1	5	AM071 ANPL_00420 AOV_00005 APH_0050 ECH_0188	hypothetical protein
OG_0075	1	1	1	1	1	5	AM073 ANPL_00405 AOV_00020 APH_0047 ECH_0185	transcriptional repressor NrdR
OG_0077	1	1	1	1	1	5	AM074 ANPL_00395 AOV_00030 APH_0045 ECH_0183	outer membrane lipid asymmetry maintenance protein MlaD
OG_0078	1	1	1	1	1	5	AM085 ANPL_04495 AOV_00120 APH_1354 ECH_1109	recombinase RecA
OG_0079	1	1	1	1	1	5	AM092 ANPL_00520 AOV_00160 APH_0077 ECH_0212	permease
OG_0080	1	1	1	1	1	5	AM093 ANPL_00525 AOV_00165 APH_0078 ECH_0213	ETC complex I subunit
OG_0081	1	1	1	1	1	5	AM094 ANPL_00530 AOV_00170 APH_0079 ECH_0214	exodeoxyribonuclease VII small subunit
OG_0082	1	1	1	1	1	5	AM096 ANPL_00535 AOV_00175 APH_0080 ECH_0218	thioredoxin
OG_0083	1	1	1	1	1	5	AM097 ANPL_00540 AOV_00180 APH_0081 ECH_0219	P-type conjugative transfer protein VirB9
OG_0084	1	1	1	1	1	5	AM101 ANPL_00545 AOV_00185 APH_0082 ECH_0220	pyruvate dehydrogenase (acetyl-transferring) E1 component subunit alpha
OG_0085	1	1	1	1	1	5	AM102 ANPL_00550 AOV_00190 APH_0083 ECH_0221	alpha/beta hydrolase
OG_0086	1	1	1	1	1	5	AM105 ANPL_00565 AOV_00210 APH_0088 ECH_0224	IMP dehydrogenase
OG_0087	1	1	1	1	1	5	AM108 ANPL_00575 AOV_00220 APH_0090 ECH_0226	50S ribosomal protein L31
OG_0088	1	1	1	1	1	5	AM110 ANPL_00580 AOV_00230 APH_0092 ECH_0227	ACP S-malonyltransferase
OG_0089	1	1	1	1	1	5	AM111 ANPL_00585 AOV_00235 APH_0093 ECH_0229	dTMP kinase
OG_0090	1	1	1	1	1	5	AM113 ANPL_00605 AOV_00245 APH_0096 ECH_0232	Tim44 domain-containing protein
OG_0091	1	1	1	1	1	5	AM114 ANPL_00610 AOV_00250 APH_0097 ECH_0233	protein-export chaperone SecB
OG_0092	1	1	1	1	1	5	AM116 ANPL_00615 AOV_00255 APH_0098 ECH_0234	DsbA family protein
OG_0093	1	1	1	1	1	5	AM117 ANPL_00620 AOV_00260 APH_0101 ECH_0235	insulinase family protein
OG_0094	1	1	1	1	1	5	AM119 ANPL_00625 AOV_00270 APH_0103 ECH_0237	2-nitropropane dioxygenase
OG_0095	1	1	1	1	1	5	AM120 ANPL_00630 AOV_00275 APH_0106 ECH_0239	riboflavin synthase
OG_0096	1	1	1	1	1	5	AM125 ANPL_00635 AOV_00280 APH_0107 ECH_0250	transcription-repair coupling factor
OG_0097	1	1	1	1	1	5	AM126 ANPL_00640 AOV_00285 APH_0109 ECH_0263	ribonuclease HI
OG_0098	1	1	1	1	1	5	AM127 ANPL_00645 AOV_00290 APH_0110 ECH_0264	DUF3971 domain-containing protein
OG_0099	1	1	1	1	1	5	AM128 ANPL_00650 AOV_00295 APH_0111 ECH_0266	UMP kinase
OG_0100	1	1	1	1	1	5	AM130 ANPL_00655 AOV_00300 APH_0112 ECH_0267	ribosome recycling factor
OG_0101	1	1	1	1	1	5	AM132 ANPL_00660 AOV_00310 APH_0113 ECH_0269	CDP-archaeol synthase
OG_0102	1	1	1	1	1	5	AM137 ANPL_00670 AOV_00320 APH_0119 ECH_0290	phosphoribosylaminoimidazolesuccinocarboxamide synthase
OG_0103	1	1	1	1	1	5	AM138 ANPL_00675 AOV_00325 APH_0120 ECH_0291	histidine--tRNA ligase
OG_0104	1	1	1	1	1	5	AM139 ANPL_00685 AOV_00330 APH_0122 ECH_0293	DsbA family protein
OG_0105	1	1	1	1	1	5	AM141 ANPL_00690 AOV_00335 APH_0123 ECH_0294	heme A synthase
OG_0106	1	1	1	1	1	5	AM144 ANPL_00695 AOV_00345 APH_0125 ECH_0295	heme ABC exporter ATP-binding protein CcmA
OG_0107	1	1	1	1	1	5	AM147 ANPL_00700 AOV_00355 APH_0130 ECH_0296	dCTP deaminase
OG_0108	1	1	1	1	1	5	AM149 ANPL_00705 AOV_00365 APH_0135 ECH_0298	cold-shock protein
OG_0109	1	1	1	1	1	5	AM150 ANPL_00710 AOV_00370 APH_0136 ECH_0299	HAMP domain-containing protein
OG_0110	1	1	1	1	1	5	AM151 ANPL_00715 AOV_00375 APH_0137 ECH_0300	ribonuclease D
OG_0111	1	1	1	1	1	5	AM152 ANPL_00720 AOV_00380 APH_0138 ECH_0301	NAD-dependent DNA ligase LigA
OG_0112	1	1	1	1	1	5	AM153 ANPL_00725 AOV_00385 APH_0139 ECH_0302	Grx4 family monothiol glutaredoxin
OG_0113	1	1	1	1	1	5	AM154 ANPL_00730 AOV_00390 APH_0140 ECH_0303	BolA/IbaG family iron-sulfur metabolism protein
OG_0114	1	1	1	1	1	5	AM159 ANPL_00735 AOV_00405 APH_0149 ECH_0306	TRAP transporter permease
OG_0115	1	1	1	1	1	5	AM160 ANPL_00740 AOV_00410 APH_0150 ECH_0307	CvpA family protein
OG_0116	1	1	1	1	1	5	AM161 ANPL_00745 AOV_00415 APH_0151 ECH_0308	30S ribosomal protein S6
OG_0117	1	1	1	1	1	5	AM161.5 ANPL_00750 AOV_00420 APH_0152 ECH_0309	30S ribosomal protein S18
OG_0118	1	1	1	1	1	5	AM162 ANPL_00755 AOV_00425 APH_0153 ECH_0310	50S ribosomal protein L9
OG_0119	1	1	1	1	1	5	AM164 ANPL_00760 AOV_00430 APH_0154 ECH_0311	serine hydroxymethyltransferase
OG_0120	1	1	1	1	1	5	AM166 ANPL_00770 AOV_00435 APH_0156 ECH_0312	iron donor protein CyaY
OG_0121	1	1	1	1	1	5	AM167 ANPL_00775 AOV_00440 APH_0157 ECH_0313	ATP-binding cassette domain-containing protein
OG_0122	1	1	1	1	1	5	AM170 ANPL_00795 AOV_00455 APH_0163 ECH_0317	FAD-dependent thymidylate synthase
OG_0123	1	1	1	1	1	5	AM171 ANPL_00800 AOV_00460 APH_0164 ECH_0318	multidrug effflux MFS transporter
OG_0124	1	1	1	1	1	5	AM172 ANPL_00805 AOV_00465 APH_0166 ECH_0319	Holliday junction branch migration DNA helicase RuvB
OG_0125	1	1	1	1	1	5	AM173 ANPL_00810 AOV_00470 APH_0167 ECH_0320	Holliday junction branch migration protein RuvA
OG_0126	1	1	1	1	1	5	AM175 ANPL_00815 AOV_00475 APH_0168 ECH_0321	cytochrome c-type biogenesis protein CcmC
OG_0127	1	1	1	1	1	5	AM177 ANPL_00830 AOV_00480 APH_0170 ECH_0322	guanylate kinase
OG_0128	1	1	1	1	1	5	AM179 ANPL_00840 AOV_00490 APH_0175 ECH_0324	bifunctional methylenetetrahydrofolate dehydrogenase/methenyltetrahydrofolate cyclohydrolase FolD
OG_0129	1	1	1	1	1	5	AM189 ANPL_00860 AOV_00520 APH_0179 ECH_0326	alpha/beta hydrolase
OG_0130	1	1	1	2	1	6	AM190 ANPL_00865 ANPL_00870 AOV_00525 APH_0180 ECH_0327	cytochrome c family protein
OG_0131	1	1	1	1	1	5	AM193 ANPL_00875 AOV_00530 APH_0181 ECH_0328	cation:proton antiporter
OG_0132	1	1	1	2	1	6	AM195 ANPL_00880 ANPL_00680 AOV_00535 APH_0185 ECH_0330	pyruvate, phosphate dikinase
OG_0133	1	1	1	1	1	5	AM197 ANPL_00885 AOV_00540 APH_0186 ECH_0331	RDD family protein
OG_0134	1	1	1	1	1	5	AM198 ANPL_00890 AOV_00545 APH_0187 ECH_0332	HAD-IA family hydrolase
OG_0135	1	1	1	1	1	5	AM202 ANPL_00900 AOV_00560 APH_0192 ECH_0335	BON domain-containing protein
OG_0136	1	1	1	1	1	5	AM203 ANPL_00905 AOV_00565 APH_0193 ECH_0336	glutathione synthase
OG_0137	1	1	1	1	1	5	AM206 ANPL_00910 AOV_00575 APH_0195 ECH_0337	FtsQ-type POTRA domain-containing protein
OG_0138	1	1	1	1	1	5	AM207 ANPL_00915 AOV_00580 APH_0196 ECH_0339	sigma-54-dependent Fis family transcriptional regulator
OG_0139	1	1	1	1	1	5	AM217 ANPL_03845 AOV_00620 APH_1068 ECH_0989	hypothetical protein
OG_0140	1	1	1	1	1	5	AM218 ANPL_03840 AOV_00625 APH_1067 ECH_0988	hypothetical protein
OG_0142	1	1	1	1	1	5	AM220 ANPL_03830 AOV_00635 APH_1062 ECH_0985	MBL fold metallo-hydrolase
OG_0143	1	1	1	1	1	5	AM222 ANPL_03825 AOV_00640 APH_1061 ECH_0983	glutamine synthetase
OG_0144	1	1	1	1	1	5	AM223 ANPL_03820 AOV_00645 APH_1060 ECH_0982	phosphate ABC transporter permease subunit PstC
OG_0145	1	1	1	1	1	5	AM224 ANPL_03815 AOV_00650 APH_1059 ECH_0981	alanine--tRNA ligase
OG_0146	1	1	1	1	1	5	AM230 ANPL_03810 AOV_00660 APH_1053 ECH_0980	succinate--CoA ligase subunit alpha
OG_0147	1	1	1	1	1	5	AM231 ANPL_03805 AOV_00665 APH_1052 ECH_0979	ADP-forming succinate--CoA ligase subunit beta
OG_0148	1	1	1	1	1	5	AM233 ANPL_03800 AOV_00670 APH_1051 ECH_0978	30S ribosomal protein S21
OG_0149	1	1	1	1	1	5	AM235 ANPL_03795 AOV_00675 APH_1050 ECH_0977	phosphate ABC transporter substrate-binding protein
OG_0150	1	1	1	1	1	5	AM236 ANPL_03790 AOV_00680 APH_1049 ECH_0976	SCO family protein
OG_0151	1	1	1	1	1	5	AM237 ANPL_03785 AOV_00685 APH_1048 ECH_0974	2-nitropropane dioxygenase
OG_0152	1	1	1	1	1	5	AM240 ANPL_03780 AOV_00695 APH_1045 ECH_0972	iron ABC transporter permease
OG_0153	1	1	1	1	1	5	AM241 ANPL_03775 AOV_00700 APH_1043 ECH_0970	HlyD family type I secretion periplasmic adaptor subunit
OG_0154	1	1	1	1	1	5	AM242 ANPL_03770 AOV_00705 APH_1042 ECH_0967	COQ9 family protein
OG_0155	1	1	1	1	1	5	AM245 ANPL_03760 AOV_00720 APH_1036 ECH_0966	ribonuclease J
OG_0156	1	1	1	1	1	5	AM249 ANPL_03740 AOV_00735 APH_1035 ECH_0963	30S ribosomal protein S12
OG_0157	1	1	1	1	1	5	AM250 ANPL_03735 AOV_00740 APH_1034 ECH_0962	30S ribosomal protein S7
OG_0158	1	1	1	1	1	5	AM253 ANPL_03730 AOV_00745 APH_1033 ECH_0961	elongation factor G
OG_0159	1	1	1	1	1	5	AM255 ANPL_03720 AOV_00760 APH_1030 ECH_0958	preprotein translocase subunit SecE
OG_0160	1	1	1	1	1	5	AM256 ANPL_03715 AOV_00765 APH_1029 ECH_0957	transcription termination/antitermination factor NusG
OG_0161	1	1	1	1	1	5	AM258 ANPL_03710 AOV_00770 APH_1028 ECH_0956	50S ribosomal protein L11
OG_0162	1	1	1	1	1	5	AM259 ANPL_03705 AOV_00775 APH_1027 ECH_0955	50S ribosomal protein L1
OG_0163	1	1	1	1	1	5	AM260 ANPL_03700 AOV_00780 APH_1026 ECH_0954	50S ribosomal protein L10
OG_0164	1	1	1	1	1	5	AM261 ANPL_03695 AOV_00785 APH_1025 ECH_0953	50S ribosomal protein L7/L12
OG_0165	1	1	1	1	1	5	AM262 ANPL_03690 AOV_00790 APH_1024 ECH_0952	DNA-directed RNA polymerase subunit beta
OG_0166	1	1	1	1	1	5	AM263 ANPL_03685 AOV_00795 APH_1023 ECH_0951	DNA-directed RNA polymerase subunit beta'
OG_0167	1	1	1	1	1	5	AM264 ANPL_03680 AOV_00800 APH_1022 ECH_0946	ribonuclease HII
OG_0168	1	1	1	1	1	5	AM270 ANPL_03650 AOV_00825 APH_1015 ECH_0944	Na+/H+ antiporter subunit E
OG_0169	1	1	1	1	1	5	AM271 ANPL_03645 AOV_00830 APH_1014 ECH_0941	type III pantothenate kinase
OG_0170	1	1	1	1	1	5	AM273 ANPL_03640 AOV_00835 APH_1013 ECH_0940	quinone-dependent dihydroorotate dehydrogenase
OG_0171	1	1	1	1	1	5	AM275 ANPL_03635 AOV_00840 APH_1012 ECH_0939	peptide deformylase
OG_0172	1	1	1	1	1	5	AM276 ANPL_03630 AOV_00845 APH_1010 ECH_0935	phospholipase
OG_0173	1	1	1	1	1	5	AM281 ANPL_03620 AOV_00855 APH_1008 ECH_0931	pyridoxamine 5'-phosphate oxidase
OG_0174	1	1	1	1	1	5	AM285 ANPL_03605 AOV_00870 APH_1004 ECH_0930	BolA family transcriptional regulator
OG_0175	1	1	1	1	1	5	AM287 ANPL_03600 AOV_00880 APH_1003 ECH_0922	DNA polymerase III subunit alpha
OG_0176	1	1	1	1	1	5	AM289 ANPL_03595 AOV_00890 APH_1001 ECH_0920	3-phosphoshikimate 1-carboxyvinyltransferase
OG_0177	1	1	1	1	1	5	AM290 ANPL_03585 AOV_00900 APH_0999 ECH_0918	succinate dehydrogenase, cytochrome b556 subunit
OG_0178	1	1	1	1	1	5	AM292 ANPL_03580 AOV_00905 APH_0998 ECH_0917	succinate dehydrogenase, hydrophobic membrane anchor protein
OG_0179	1	1	1	1	1	5	AM294 ANPL_03575 AOV_00910 APH_0997 ECH_0916	hypothetical protein
OG_0180	1	1	1	1	1	5	AM295 ANPL_03570 AOV_00915 APH_0993 ECH_0914	bifunctional hydroxymethylpyrimidine kinase/phosphomethylpyrimidine kinase
OG_0181	1	1	1	1	1	5	AM296 ANPL_03565 AOV_00920 APH_0994 ECH_0913	chromosomal DNA replication initiator
OG_0182	1	1	1	1	1	5	AM297 ANPL_03560 AOV_00925 APH_0995 ECH_0910	AI-2E family transporter
OG_0183	1	1	1	1	1	5	AM299 ANPL_03545 AOV_00930 APH_0977 ECH_0908	Fe-S cluster assembly protein IscX
OG_0184	1	1	1	1	1	5	AM302 ANPL_03540 AOV_00945 APH_0976 ECH_0907	hypothetical protein
OG_0185	1	1	1	1	1	5	AM303 ANPL_03535 AOV_00950 APH_0975 ECH_0906	GNAT family N-acetyltransferase
OG_0186	1	1	1	1	1	5	AM305 ANPL_03530 AOV_00955 APH_0974 ECH_0905	phosphatidylglycerophosphatase A
OG_0187	1	1	1	1	1	5	AM308 ANPL_03515 AOV_00975 APH_0971 ECH_0902	trigger factor
OG_0188	1	1	1	1	1	5	AM309 ANPL_03510 AOV_00980 APH_0970 ECH_0901	ATP-dependent Clp endopeptidase proteolytic subunit ClpP
OG_0189	1	1	1	1	1	5	AM310 ANPL_03505 AOV_00985 APH_0969 ECH_0900	ATP-dependent Clp protease ATP-binding subunit ClpX
OG_0190	1	1	1	2	1	6	AM311 ANPL_03495 ANPL_03500 AOV_00990 APH_0968 ECH_0899	endopeptidase La
OG_0191	1	1	1	1	1	5	AM313 ANPL_03485 AOV_01000 APH_0965 ECH_0897	methionyl-tRNA formyltransferase
OG_0192	1	1	1	1	1	5	AM315 ANPL_03480 AOV_01005 APH_0962 ECH_0896	hypothetical protein
OG_0193	1	1	1	1	1	5	AM316 ANPL_03475 AOV_01010 APH_0961 ECH_0895	kinase/pyrophosphorylase
OG_0194	1	1	1	1	1	5	AM318 ANPL_03470 AOV_01015 APH_0960 ECH_0893	thiamine phosphate synthase
OG_0195	1	1	1	1	1	5	AM320 ANPL_03465 AOV_01030 APH_0957 ECH_0892	DUF21 domain-containing protein
OG_0196	1	1	1	1	1	5	AM321 ANPL_03460 AOV_01035 APH_0956 ECH_0891	YggT family protein
OG_0197	1	1	1	1	1	5	AM322 ANPL_03455 AOV_01040 APH_0955 ECH_0890	DNA translocase FtsK
OG_0198	1	1	1	1	1	5	AM324 ANPL_03450 AOV_01055 APH_0949 ECH_0888	hypothetical protein
OG_0199	1	1	1	1	1	5	AM326 ANPL_03445 AOV_01060 APH_0945 ECH_0886	aspartate aminotransferase family protein
OG_0200	1	1	1	1	1	5	AM327 ANPL_03440 AOV_01065 APH_0944 ECH_0885	HAMP domain-containing histidine kinase
OG_0201	1	1	1	1	1	5	AM334 ANPL_03415 AOV_01090 APH_0933 ECH_0883	DNA-protecting protein DprA
OG_0202	1	1	1	1	1	5	AM335 ANPL_03295 AOV_01095 APH_0910 ECH_0872	tRNA 2-thiouridine(34) synthase MnmA
OG_0203	1	1	1	1	1	5	AM336 ANPL_03290 AOV_01100 APH_0909 ECH_0871	hypothetical protein
OG_0204	1	1	1	1	1	5	AM338 ANPL_03410 AOV_01105 APH_0930 ECH_0882	beta-ketoacyl-ACP synthase II
OG_0205	1	1	1	1	1	5	AM339 ANPL_03405 AOV_01110 APH_0929 ECH_0881	acyl carrier protein
OG_0206	1	1	1	1	1	5	AM342 ANPL_03385 AOV_01120 APH_0924 ECH_0875	hypothetical protein
OG_0207	1	1	1	1	1	5	AM343 ANPL_03380 AOV_01125 APH_0923 ECH_0874	disulfide bond formation protein B
OG_0208	1	1	1	1	1	5	AM349 ANPL_03305 AOV_01150 APH_0911 ECH_0873	demethoxyubiquinone hydroxylase family protein
OG_0209	1	1	1	1	1	5	AM369 ANPL_03275 AOV_01190 APH_0903 ECH_0860	AAA family ATPase
OG_0210	1	1	1	2	1	6	AM372 ANPL_03270 ANPL_03185 AOV_01205 APH_0899 ECH_0858	DNA topoisomerase (ATP-hydrolyzing) subunit A
OG_0211	1	1	1	1	1	5	AM373 ANPL_03265 AOV_01210 APH_0897 ECH_0857	endonuclease III
OG_0212	1	1	1	1	1	5	AM375 ANPL_03255 AOV_01215 APH_0894 ECH_0854	hypothetical protein
OG_0213	1	1	1	1	1	5	AM376 ANPL_03250 AOV_01220 APH_0893 ECH_0853	molecular chaperone HtpG
OG_0214	1	1	1	1	1	5	AM384 ANPL_03240 AOV_01230 APH_0867 ECH_0852	adenylosuccinate lyase
OG_0215	1	1	1	1	1	5	AM389 ANPL_03190 AOV_01265 APH_0876 ECH_0848	biotin--[acetyl-CoA-carboxylase] ligase
OG_0216	1	1	1	1	1	5	AM391 ANPL_03175 AOV_01275 APH_0985 ECH_0846	hypothetical protein
OG_0217	1	1	1	1	1	5	AM392 ANPL_03160 AOV_01280 APH_0986 ECH_0845	ABC transporter ATP-binding protein
OG_0219	1	1	1	1	1	5	AM394 ANPL_03150 AOV_01290 APH_0988 ECH_0843	recombination protein RecR
OG_0220	1	1	1	1	1	5	AM396 ANPL_03140 AOV_01295 APH_0982 ECH_0842	zinc ABC transporter substrate-binding protein
OG_0221	1	1	1	1	1	5	AM397 ANPL_03135 AOV_01300 APH_0983 ECH_0841	metal ABC transporter ATP-binding protein
OG_0222	1	1	1	1	1	5	AM399 ANPL_03130 AOV_01305 APH_0984 ECH_0840	2-polyprenylphenol 6-hydroxylase
OG_0223	1	1	1	1	1	5	AM400 ANPL_03120 AOV_01310 APH_0878 ECH_0838	MFS transporter
OG_0224	1	1	1	1	1	5	AM402 ANPL_03105 AOV_01320 APH_0683 ECH_0836	hypothetical protein
OG_0225	1	1	1	1	1	5	AM404 ANPL_03100 AOV_01325 APH_0688 ECH_0835	DUF2163 domain-containing protein
OG_0226	1	1	1	1	1	5	AM405 ANPL_03095 AOV_01330 APH_0863 ECH_0832	2-oxoglutarate dehydrogenase E1 component
OG_0227	1	1	1	1	1	5	AM406 ANPL_03090 AOV_01335 APH_0861 ECH_0830	phage major capsid protein
OG_0228	1	1	1	1	1	5	AM409 ANPL_03085 AOV_01355 APH_0860 ECH_0826	histidine triad nucleotide-binding protein
OG_0229	1	1	1	1	1	5	AM410 ANPL_03080 AOV_01360 APH_0859 ECH_0825	hypothetical protein
OG_0230	1	1	1	1	1	5	AM412 ANPL_03075 AOV_01365 APH_0857 ECH_0824	DNA mismatch repair protein MutS
OG_0231	1	1	1	1	1	5	AM416 ANPL_03065 AOV_01370 APH_0852 ECH_0822	NAD(+) synthase
OG_0232	1	1	1	1	1	5	AM417 ANPL_03060 AOV_01375 APH_0851 ECH_0821	porphobilinogen synthase
OG_0233	1	1	1	1	1	5	AM419 ANPL_03055 AOV_01385 APH_0849 ECH_0820	hypothetical protein
OG_0234	1	1	1	1	1	5	AM424 ANPL_03035 AOV_01415 APH_0465 ECH_0815	single-stranded DNA-binding protein
OG_0235	1	1	1	1	1	5	AM425 ANPL_03030 AOV_01420 APH_0469 ECH_0814	malonyl-CoA decarboxylase
OG_0236	1	1	1	1	1	5	AM426 ANPL_03025 AOV_01425 APH_0470 ECH_0813	Asp-tRNA(Asn)/Glu-tRNA(Gln) amidotransferase subunit GatB
OG_0237	1	1	1	1	1	5	AM428 ANPL_03015 AOV_01435 APH_0473 ECH_0811	SDR family oxidoreductase
OG_0238	1	1	1	1	1	5	AM430 ANPL_03010 AOV_01440 APH_0474 ECH_0809	chromosomal replication initiator protein DnaA
OG_0239	1	1	1	1	1	5	AM432 ANPL_02045 AOV_01450 APH_0791 ECH_0806	adenylyltransferase/cytidyltransferase family protein
OG_0240	1	1	1	1	1	5	AM434 ANPL_02040 AOV_01455 APH_0790 ECH_0805	pyridoxine 5'-phosphate synthase
OG_0242	1	1	1	1	1	5	AM435 ANPL_02030 AOV_01465 APH_0783 ECH_0803	AAA family ATPase
OG_0243	1	1	1	1	1	5	AM436 ANPL_02025 AOV_01470 APH_0782 ECH_0802	threonylcarbamoyl-AMP synthase
OG_0244	1	1	1	1	1	5	AM438 ANPL_02020 AOV_01475 APH_0780 ECH_0801	dephospho-CoA kinase
OG_0245	1	1	1	1	1	5	AM440 ANPL_02015 AOV_01480 APH_0600 ECH_0798	phosphomethylpyrimidine synthase ThiC
OG_0246	1	1	1	1	1	5	AM441 ANPL_02010 AOV_01485 APH_0513 ECH_0797	Smr/MutS family protein
OG_0247	1	1	1	1	1	5	AM442 ANPL_02005 AOV_01490 APH_0514 ECH_0796	DNA-directed RNA polymerase subunit omega
OG_0248	1	1	1	1	1	5	AM445 ANPL_02000 AOV_01495 APH_0515 ECH_0795	hypothetical protein
OG_0249	1	1	1	1	1	5	AM446 ANPL_01995 AOV_01500 APH_0534 ECH_0794	leucine--tRNA ligase
OG_0250	1	1	1	1	1	5	AM447 ANPL_01985 AOV_01510 APH_0528 ECH_0793	TatD family deoxyribonuclease
OG_0251	1	1	1	1	1	5	AM448 ANPL_01980 AOV_01515 APH_0527 ECH_0792	orotidine-5'-phosphate decarboxylase
OG_0252	1	1	1	1	1	5	AM449 ANPL_01975 AOV_01520 APH_0526 ECH_0789	cytochrome c maturation protein CcmE
OG_0253	1	1	1	1	1	5	AM451 ANPL_01970 AOV_01525 APH_0524 ECH_0791	5'/3'-nucleotidase SurE
OG_0254	1	1	1	1	1	5	AM452 ANPL_01960 AOV_01530 APH_0521 ECH_0788	NADH-quinone oxidoreductase subunit C
OG_0255	1	1	1	1	1	5	AM453 ANPL_01955 AOV_01535 APH_0520 ECH_0787	NADH-quinone oxidoreductase subunit B
OG_0256	1	1	1	1	1	5	AM454 ANPL_02055 AOV_01540 APH_0519 ECH_0786	NADH-quinone oxidoreductase subunit A
OG_0257	1	1	1	1	1	5	AM456 ANPL_02065 AOV_01545 APH_0537 ECH_0785	excinuclease ABC subunit UvrA
OG_0258	1	1	1	1	1	5	AM457 ANPL_02070 AOV_01550 APH_0538 ECH_0784	transcription antitermination protein NusB
OG_0259	1	1	1	1	1	5	AM458 ANPL_02075 AOV_01555 APH_0539 ECH_0783	6,7-dimethyl-8-ribityllumazine synthase
OG_0260	1	1	1	1	1	5	AM460 ANPL_02080 AOV_01560 APH_0540 ECH_0782	membrane protein insertase YidC
OG_0261	1	1	1	1	1	5	AM462 ANPL_02085 AOV_01565 APH_0543 ECH_0780	CDP-diacylglycerol--serine O-phosphatidyltransferase
OG_0262	1	1	1	1	1	5	AM463 ANPL_02090 AOV_01570 APH_0544 ECH_0779	phosphatidylserine decarboxylase
OG_0263	1	1	1	1	1	5	AM465 ANPL_02095 AOV_01575 APH_0545 ECH_0778	hypothetical protein
OG_0264	1	1	1	1	1	5	AM472 ANPL_02110 AOV_01590 APH_0547 ECH_0777	elongation factor P
OG_0265	1	1	1	1	1	5	AM473 ANPL_02115 AOV_01595 APH_0548 ECH_0776	inositol monophosphatase family protein
OG_0266	1	1	1	1	1	5	AM474 ANPL_02120 AOV_01600 APH_0549 ECH_0774	RluA family pseudouridine synthase
OG_0267	1	1	1	1	1	5	AM475 ANPL_02125 AOV_01605 APH_0551 ECH_0773	PleD family two-component system response regulator
OG_0268	1	1	1	1	1	5	AM480 ANPL_02140 AOV_01620 APH_0554 ECH_0769	exopolysaccharide biosynthesis protein
OG_0269	1	1	1	1	1	5	AM481 ANPL_02145 AOV_01625 APH_0555 ECH_0768	cysteine--tRNA ligase
OG_0270	1	1	1	1	1	5	AM483 ANPL_02150 AOV_01630 APH_0560 ECH_0766	ribonucleotide-diphosphate reductase subunit beta
OG_0271	1	1	1	1	1	5	AM486 ANPL_02160 AOV_01640 APH_0565 ECH_0764	DUF2610 domain-containing protein
OG_0272	1	1	1	1	1	5	AM487 ANPL_02165 AOV_01645 APH_0566 ECH_0762	SAM-dependent methyltransferase
OG_0273	1	1	1	1	1	5	AM488 ANPL_02170 AOV_01650 APH_0571 ECH_0761	DNA primase
OG_0274	1	1	1	1	1	5	AM490 ANPL_02180 AOV_01655 APH_0576 ECH_0760	RNA polymerase sigma factor RpoD
OG_0275	1	1	1	1	1	5	AM492 ANPL_02185 AOV_01660 APH_0575 ECH_0758	tRNA dihydrouridine synthase DusB
OG_0276	1	1	1	1	1	5	AM493 ANPL_02190 AOV_01665 APH_0574 ECH_0757	4-(cytidine 5'-diphospho)-2-C-methyl-D-erythritol kinase
OG_0277	1	1	1	1	1	5	AM497 ANPL_02195 AOV_01675 APH_0581 ECH_0756	divalent-cation tolerance protein CutA
OG_0278	1	1	1	1	1	5	AM498 ANPL_02200 AOV_01680 APH_0582 ECH_0755	response regulator
OG_0279	1	1	1	1	1	5	AM499 ANPL_02205 AOV_01690 APH_0584 ECH_0754	O-methyltransferase
OG_0280	1	1	1	1	1	5	AM500 ANPL_02210 AOV_01695 APH_0585 ECH_0753	hypothetical protein
OG_0281	1	1	1	1	1	5	AM501 ANPL_02215 AOV_01700 APH_0588 ECH_0751	bifunctional ADP-dependent NAD(P)H-hydrate dehydratase/NAD(P)H-hydrate epimerase
OG_0282	1	1	1	2	1	6	AM502 ANPL_02220 ANPL_02225 AOV_01705 APH_0597 ECH_0750	type I DNA topoisomerase
OG_0283	1	1	1	1	1	5	AM504 ANPL_02400 AOV_01710 APH_0775 ECH_0744	hypothetical protein
OG_0284	1	1	1	1	1	5	AM506 ANPL_02415 AOV_01725 APH_0646 ECH_0741	holo-ACP synthase
OG_0285	1	1	1	1	1	5	AM507 ANPL_02420 AOV_01730 APH_0647 ECH_0740	proline--tRNA ligase
OG_0286	1	1	1	1	1	5	AM508 ANPL_02430 AOV_01735 APH_0648 ECH_0739	hypothetical protein
OG_0287	1	1	1	1	1	5	AM509 ANPL_02440 AOV_01745 APH_0650 ECH_0737	pantetheine-phosphate adenylyltransferase
OG_0288	1	1	1	1	1	5	AM510 ANPL_02455 AOV_01750 APH_0658 ECH_0735	thioredoxin-disulfide reductase
OG_0289	1	1	1	1	1	5	AM511 ANPL_02460 AOV_01755 APH_0659 ECH_0734	peroxiredoxin
OG_0290	1	1	1	1	1	5	AM516 ANPL_02470 AOV_01765 APH_0608 ECH_0731	peptidylprolyl isomerase
OG_0291	1	1	1	1	1	5	AM517 ANPL_02475 AOV_01770 APH_0610 ECH_0730	tRNA (adenosine(37)-N6)-threonylcarbamoyltransferase complex dimerization subunit type 1 TsaB
OG_0292	1	1	1	1	1	5	AM524 ANPL_02390 AOV_01800 APH_0769 ECH_0728	tRNA pseudouridine(55) synthase TruB
OG_0293	1	1	1	1	1	5	AM525 ANPL_02385 AOV_01805 APH_0768 ECH_0727	30S ribosomal protein S15
OG_0294	1	1	1	1	1	5	AM526 ANPL_02380 AOV_01810 APH_0767 ECH_0726	polyribonucleotide nucleotidyltransferase
OG_0295	1	1	1	1	1	5	AM527 ANPL_02375 AOV_01815 APH_0766 ECH_0725	methyltransferase domain-containing protein
OG_0296	1	1	1	1	1	5	AM528 ANPL_02370 AOV_01825 APH_0765 ECH_0724	elongation factor 4
OG_0297	1	1	1	1	1	5	AM552 ANPL_02660 AOV_01905 APH_0735 ECH_0528	thiamine-phosphate kinase
OG_0298	1	1	1	1	1	5	AM558 ANPL_01395 AOV_01930 APH_0622 ECH_0648	16S rRNA (adenine(1518)-N(6)/adenine(1519)-N(6))- dimethyltransferase RsmA
OG_0299	1	1	1	1	1	5	AM559 ANPL_02265 AOV_01940 APH_0624 ECH_0646	triosephosphate isomerase
OG_0300	1	1	1	1	1	5	AM560 ANPL_02270 AOV_01945 APH_0625 ECH_0645	TAXI family TRAP transporter solute-binding subunit
OG_0301	1	1	1	1	1	5	AM561 ANPL_02275 AOV_01950 APH_0626 ECH_0644	tRNA (adenosine(37)-N6)-threonylcarbamoyltransferase complex transferase subunit TsaD
OG_0302	1	1	1	1	1	5	AM562 ANPL_02280 AOV_01955 APH_0627 ECH_0643	RDD family protein
OG_0303	1	1	1	1	1	5	AM563 ANPL_02285 AOV_01960 APH_0628 ECH_0642	dihydroneopterin aldolase
OG_0304	1	1	1	1	1	5	AM564 ANPL_02290 AOV_01965 APH_0629 ECH_0641	malate dehydrogenase
OG_0305	1	1	1	1	1	5	AM569 ANPL_02300 AOV_01980 APH_0643 ECH_0639	hypothetical protein
OG_0306	1	1	1	1	1	5	AM570 ANPL_02295 AOV_01985 APH_0642 ECH_0638	ribose 5-phosphate isomerase B
OG_0307	1	1	1	1	1	5	AM571 ANPL_02305 AOV_01990 APH_0606 ECH_0637	bifunctional 2-polyprenyl-6-hydroxyphenol methylase/3-demethylubiquinol 3-O-methyltransferase UbiG
OG_0308	1	1	1	1	1	5	AM581 ANPL_02565 AOV_02025 APH_0634 ECH_0660	phage head-tail connector protein
OG_0309	1	1	1	1	1	5	AM584 ANPL_02655 AOV_02045 APH_0668 ECH_0669	3-oxoacyl-[acyl-carrier-protein] reductase
OG_0310	1	1	1	1	1	5	AM592 ANPL_01925 AOV_02070 APH_0506 ECH_0678	hypothetical protein
OG_0311	1	1	1	1	1	5	AM593 ANPL_01930 AOV_02075 APH_0508 ECH_0656	50S ribosomal protein L36
OG_0312	1	1	1	1	1	5	AM597 ANPL_02650 AOV_02100 APH_0697 ECH_0545	50S ribosomal protein L21
OG_0313	1	1	1	1	1	5	AM600 ANPL_02645 AOV_02110 APH_0695 ECH_0544	phosphopyruvate hydratase
OG_0314	1	1	1	1	1	5	AM605 ANPL_02625 AOV_02135 APH_0690 ECH_0542	16S rRNA (cytosine(1402)-N(4))-methyltransferase RsmH
OG_0315	1	1	1	1	1	5	AM606 ANPL_02840 AOV_02140 APH_0693 ECH_0541	5-formyltetrahydrofolate cyclo-ligase
OG_0316	1	1	1	1	1	5	AM617 ANPL_02665 AOV_02205 APH_0734 ECH_0649	NAD(P)/FAD-dependent oxidoreductase
OG_0317	1	1	1	1	1	5	AM619 ANPL_02675 AOV_02215 APH_0814 ECH_0651	GTP cyclohydrolase I
OG_0318	1	1	1	1	1	5	AM620 ANPL_02680 AOV_02220 APH_0707 ECH_0652	F0F1 ATP synthase subunit gamma
OG_0319	1	1	1	1	1	5	AM623 ANPL_02810 AOV_02225 APH_0732 ECH_0616	NADH-quinone oxidoreductase subunit D
OG_0320	1	1	1	1	1	5	AM624 ANPL_02815 AOV_02230 APH_0731 ECH_0615	NADH-quinone oxidoreductase subunit NuoE
OG_0321	1	1	1	1	1	5	AM626 ANPL_02825 AOV_02240 APH_0754 ECH_0532	YifB family Mg chelatase-like AAA ATPase
OG_0322	1	1	1	1	1	5	AM631 ANPL_02630 AOV_02260 APH_0759 ECH_0655	sigma-70 family RNA polymerase sigma factor
OG_0323	1	1	1	1	1	5	AM638 ANPL_02860 AOV_02270 APH_0709 ECH_0653	ankyrin repeat-containing protein
OG_0324	1	1	2	1	1	6	AM641 ANPL_02690 AOV_02280 APH_0712 APH_0542 ECH_0618	NADH-quinone oxidoreductase subunit G
OG_0325	1	1	1	1	1	5	AM644 ANPL_02695 AOV_02290 APH_0716 ECH_0620	DNA topoisomerase (ATP-hydrolyzing) subunit B
OG_0326	1	1	1	1	1	5	AM650 ANPL_02610 AOV_02310 APH_0679 ECH_0634	2Fe-2S iron-sulfur cluster binding domain-containing protein
OG_0327	1	1	1	1	1	5	AM651 ANPL_02605 AOV_02315 APH_0678 ECH_0633	Fe-S protein assembly chaperone HscA
OG_0328	1	1	1	1	1	5	AM652 ANPL_02600 AOV_02320 APH_0677 ECH_0632	Fe-S protein assembly co-chaperone HscB
OG_0330	1	1	1	1	1	5	AM654 ANPL_02590 AOV_02330 APH_0675 ECH_0630	Fe-S cluster assembly scaffold IscU
OG_0331	1	1	1	1	1	5	AM655 ANPL_02585 AOV_02335 APH_0674 ECH_0629	IscS subfamily cysteine desulfurase
OG_0332	1	1	1	1	1	5	AM656 ANPL_02580 AOV_02340 APH_0673 ECH_0628	aminotransferase class V-fold PLP-dependent enzyme
OG_0333	1	1	1	1	1	5	AM657 ANPL_02575 AOV_02345 APH_0671 ECH_0627	alpha/beta hydrolase
OG_0334	1	1	1	1	1	5	AM658 ANPL_02235 AOV_02350 APH_0607 ECH_0626	lysine--tRNA ligase
OG_0336	1	1	1	1	1	5	AM661 ANPL_01880 AOV_02360 APH_0502 ECH_0622	tRNA pseudouridine(38-40) synthase TruA
OG_0337	1	1	1	1	1	5	AM662 ANPL_01885 AOV_02365 APH_0503 ECH_0621	aspartate carbamoyltransferase
OG_0338	1	1	1	1	1	5	AM664 ANPL_01890 AOV_02370 APH_0492 ECH_0575	transaldolase family protein
OG_0339	1	1	1	1	1	5	AM665 ANPL_01895 AOV_02375 APH_0493 ECH_0574	hypothetical protein
OG_0340	1	1	1	1	1	5	AM666 ANPL_01900 AOV_02380 APH_0494 ECH_0573	F0F1 ATP synthase subunit beta
OG_0341	1	1	1	1	1	5	AM678 ANPL_02770 AOV_02455 APH_0700 ECH_0537	arginine--tRNA ligase
OG_0342	1	1	1	1	1	5	AM680 ANPL_02775 AOV_02460 APH_0736 ECH_0536	DNA repair protein RecO
OG_0343	1	1	1	1	1	5	AM681 ANPL_02780 AOV_02465 APH_0737 ECH_0535	hypothetical protein
OG_0344	1	1	1	1	1	5	AM685 ANPL_02945 AOV_02480 APH_0795 ECH_0539	peroxiredoxin
OG_0345	1	1	1	1	1	5	AM686 ANPL_02940 AOV_02485 APH_0794 ECH_0540	16S rRNA (uracil(1498)-N(3))-methyltransferase
OG_0346	1	1	1	1	1	5	AM694 ANPL_02880 AOV_02500 APH_0480 ECH_0704	YebC/PmpR family DNA-binding transcriptional regulator
OG_0347	1	1	1	1	1	5	AM698 ANPL_02870 AOV_02505 APH_0748 ECH_0703	Asp-tRNA(Asn)/Glu-tRNA(Gln) amidotransferase subunit GatA
OG_0348	1	1	1	1	1	5	AM699 ANPL_02865 AOV_02510 APH_0747 ECH_0702	bifunctional folylpolyglutamate synthase/dihydrofolate synthase
OG_0349	1	1	1	1	1	5	AM700 ANPL_02915 AOV_02515 APH_0746 ECH_0701	hydroxymethylbilane synthase
OG_0350	1	1	1	1	1	5	AM705 ANPL_02900 AOV_02525 APH_0740 ECH_0684	ankyrin repeat-containing protein
OG_0351	1	1	1	1	1	5	AM707 ANPL_02960 AOV_02545 APH_0801 ECH_0691	NADH-quinone oxidoreductase subunit NuoI
OG_0352	1	1	1	1	1	5	AM708 ANPL_02965 AOV_02550 APH_0802 ECH_0690	signal peptidase I
OG_0353	1	1	1	1	1	5	AM709 ANPL_02970 AOV_02555 APH_0803 ECH_0689	HesB/YadR/YfhF
OG_0354	1	1	1	1	1	5	AM730 ANPL_01875 AOV_02570 APH_0451 ECH_0693	translational GTPase TypA
OG_0355	1	1	1	1	1	5	AM731 ANPL_01870 AOV_02575 APH_0450 ECH_0567	ATP-dependent Clp protease ATP-binding subunit ClpA
OG_0356	1	1	1	1	1	5	AM733 ANPL_01865 AOV_02580 APH_0449 ECH_0566	tellurium resistance protein TerC
OG_0357	1	1	1	1	1	5	AM735 ANPL_01860 AOV_02590 APH_0446 ECH_0563	translation initiation factor IF-2
OG_0358	1	1	1	1	1	5	AM736 ANPL_01855 AOV_02595 APH_0445 ECH_0562	transcription termination/antitermination protein NusA
OG_0359	1	1	1	1	1	5	AM738 ANPL_01850 AOV_02600 APH_0444 ECH_0561	efflux RND transporter permease subunit
OG_0360	1	1	1	1	1	5	AM740 ANPL_01845 AOV_02605 APH_0443 ECH_0560	twin-arginine translocase subunit TatC
OG_0361	1	1	1	1	1	5	AM741 ANPL_01840 AOV_02610 APH_0442 ECH_0559	flavodoxin-dependent (E)-4-hydroxy-3-methylbut-2-enyl-diphosphate synthase
OG_0362	1	1	1	1	1	5	AM743 ANPL_01830 AOV_02620 APH_0440 ECH_0557	1-deoxy-D-xylulose-5-phosphate reductoisomerase
OG_0363	1	1	1	1	1	5	AM745 ANPL_01820 AOV_02630 APH_0438 ECH_0555	NADH-quinone oxidoreductase subunit M
OG_0364	1	1	1	1	1	5	AM746 ANPL_01815 AOV_02635 APH_0437 ECH_0554	NADH-quinone oxidoreductase subunit L
OG_0365	1	1	1	1	1	5	AM747 ANPL_01810 AOV_02640 APH_0436 ECH_0553	NADH-quinone oxidoreductase subunit NuoK
OG_0366	1	1	1	1	1	5	AM748 ANPL_01805 AOV_02645 APH_0435 ECH_0552	NADH-quinone oxidoreductase subunit J
OG_0367	1	1	1	1	1	5	AM750 ANPL_01800 AOV_02650 APH_0434 ECH_0548	NADH-quinone oxidoreductase subunit NuoF
OG_0368	1	1	1	1	1	5	AM753 ANPL_01790 AOV_02665 APH_0432 ECH_0587	hypothetical protein
OG_0369	1	1	1	1	1	5	AM755 ANPL_01785 AOV_02670 APH_0431 ECH_0588	tRNA (adenosine(37)-N6)-dimethylallyltransferase MiaA
OG_0370	1	1	1	1	1	5	AM757 ANPL_01780 AOV_02675 APH_0430 ECH_0579	type IV secretion system protein
OG_0371	1	1	1	1	1	5	AM758 ANPL_01775 AOV_02680 APH_0428 ECH_0577	DNA recombination protein RmuC
OG_0372	1	1	1	1	1	5	AM759 ANPL_01770 AOV_02685 APH_0427 ECH_0584	serine--tRNA ligase
OG_0373	1	1	1	1	1	5	AM762 ANPL_01765 AOV_02695 APH_0423 ECH_0591	oxygen-dependent coproporphyrinogen oxidase
OG_0374	1	1	1	1	1	5	AM763 ANPL_01760 AOV_02700 APH_0422 ECH_0594	acetylglutamate kinase
OG_0375	1	1	1	1	1	5	AM764 ANPL_01755 AOV_02705 APH_0421 ECH_0595	YihA family ribosome biogenesis GTP-binding protein
OG_0376	1	1	1	1	1	5	AM767 ANPL_01750 AOV_02710 APH_0420 ECH_0597	peptide chain release factor 1
OG_0377	1	1	1	1	1	5	AM769 ANPL_01745 AOV_02715 APH_0415 ECH_0599	acyl-CoA carboxylase subunit beta
OG_0378	1	1	1	1	1	5	AM771 ANPL_01740 AOV_02720 APH_0411 ECH_0602	bifunctional DNA-formamidopyrimidine glycosylase/DNA-(apurinic or apyrimidinic site) lyase
OG_0379	1	1	1	1	1	5	AM775 ANPL_01730 AOV_02765 APH_0408 ECH_0605	glutamate--tRNA ligase
OG_0380	1	1	1	1	1	5	AM781 ANPL_01705 AOV_02785 APH_0403 ECH_0522	cytochrome c1
OG_0381	1	1	1	1	1	5	AM783 ANPL_01700 AOV_02790 APH_0402 ECH_0521	cytochrome b/b6
OG_0382	1	1	1	1	1	5	AM784 ANPL_01695 AOV_02795 APH_0401 ECH_0520	ubiquinol-cytochrome c reductase iron-sulfur subunit
OG_0383	1	1	1	1	1	5	AM789 ANPL_01685 AOV_02805 APH_0399 ECH_0517	metal ABC transporter permease
OG_0384	1	1	1	1	1	5	AM791 ANPL_01680 AOV_02815 APH_0398 ECH_0515	elongation factor Ts
OG_0385	1	1	1	1	1	5	AM792 ANPL_01675 AOV_02820 APH_0397 ECH_0514	30S ribosomal protein S2
OG_0386	1	1	1	1	1	5	AM793 ANPL_01670 AOV_02825 APH_0396 ECH_0512	septum formation protein Maf
OG_0387	1	1	1	1	1	5	AM795 ANPL_01665 AOV_02830 APH_0395 ECH_0511	translation initiation factor IF-1
OG_0388	1	1	1	1	1	5	AM796 ANPL_01660 AOV_02840 APH_0394 ECH_0510	efflux RND transporter periplasmic adaptor subunit
OG_0389	1	1	1	1	1	5	AM797 ANPL_01655 AOV_02845 APH_0393 ECH_0509	dihydrolipoyl dehydrogenase
OG_0390	1	1	1	1	1	5	AM798 ANPL_01650 AOV_02850 APH_0392 ECH_0508	PQQ-binding-like beta-propeller repeat protein
OG_0391	1	1	1	1	1	5	AM801 ANPL_01645 AOV_02855 APH_0390 ECH_0504	ribosome biogenesis GTPase Der
OG_0392	1	1	1	1	1	5	AM802 ANPL_01640 AOV_02860 APH_0389 ECH_0505	2,3-bisphosphoglycerate-independent phosphoglycerate mutase
OG_0393	1	1	1	1	1	5	AM803 ANPL_01635 AOV_02870 APH_0381 ECH_0503	glutamine-hydrolyzing carbamoyl-phosphate synthase small subunit
OG_0394	1	1	1	1	1	5	AM805 ANPL_01625 AOV_02880 APH_0379 ECH_0501	dUTP diphosphatase
OG_0395	1	1	1	1	1	5	AM809 ANPL_01620 AOV_02890 APH_0378 ECH_0500	DUF2460 domain-containing protein
OG_0396	1	1	1	1	1	5	AM810 ANPL_01610 AOV_02895 APH_0377 ECH_0499	VirB6 family type IV secretion system protein
OG_0397	1	1	1	1	1	5	AM811 ANPL_01605 AOV_02900 APH_0376 ECH_0498	conjugal transfer protein TrbL
OG_0398	1	1	1	1	1	5	AM812 ANPL_01600 AOV_02905 APH_0375 ECH_0497	type IV secretion system protein
OG_0399	1	1	1	1	1	5	AM813 ANPL_01595 AOV_02910 APH_0374 ECH_0496	type IV secretion system protein VirB6
OG_0400	1	1	1	1	1	5	AM814 ANPL_01590 AOV_02915 APH_0373 ECH_0495	VirB4 family type IV secretion/conjugal transfer ATPase
OG_0401	1	1	1	1	1	5	AM815 ANPL_01585 AOV_02920 APH_0372 ECH_0494	type VI secretion protein
OG_0402	1	1	1	1	1	5	AM816 ANPL_01580 AOV_02925 APH_0371 ECH_0493	superoxide dismutase
OG_0403	1	1	1	1	1	5	AM818 ANPL_01575 AOV_02930 APH_0370 ECH_0492	DUF3333 domain-containing protein
OG_0404	1	1	1	1	1	5	AM820 ANPL_01565 AOV_02940 APH_0367 ECH_0490	lipoyl synthase
OG_0405	1	1	1	1	1	5	AM821 ANPL_01560 AOV_02950 APH_0366 ECH_0489	hypothetical protein
OG_0406	1	1	1	1	1	5	AM824 ANPL_01555 AOV_02960 APH_0364 ECH_0487	acetyl/propionyl/methylcrotonyl-CoA carboxylase subunit alpha
OG_0407	1	1	1	1	1	5	AM825 ANPL_01550 AOV_02965 APH_0362 ECH_0486	RluA family pseudouridine synthase
OG_0408	1	1	1	1	1	5	AM826 ANPL_01545 AOV_02970 APH_0359 ECH_0484	50S ribosomal protein L28
OG_0409	1	1	1	1	1	5	AM827 ANPL_01540 AOV_02975 APH_0356 ECH_0483	primosomal protein N'
OG_0410	1	1	1	1	1	5	AM829 ANPL_01535 AOV_02980 APH_0355 ECH_0482	hypothetical protein
OG_0411	1	1	1	1	1	5	AM830 ANPL_01530 AOV_02985 APH_0354 ECH_0480	uroporphyrinogen-III synthase
OG_0412	1	1	1	1	1	5	AM832 ANPL_01525 AOV_02990 APH_0353 ECH_0479	aminopeptidase P family protein
OG_0413	1	1	1	1	1	5	AM833 ANPL_01520 AOV_02995 APH_0352 ECH_0478	TIGR02281 family clan AA aspartic protease
OG_0414	1	1	1	1	1	5	AM836 ANPL_01510 AOV_03000 APH_0351 ECH_0477	3'-5' exonuclease
OG_0415	1	1	1	1	1	5	AM837 ANPL_01505 AOV_03005 APH_0350 ECH_0476	GTPase Era
OG_0416	1	1	1	1	1	5	AM839 ANPL_01500 AOV_03010 APH_0349 ECH_0475	signal recognition particle protein
OG_0417	1	1	1	1	1	5	AM840 ANPL_01495 AOV_03015 APH_0348 ECH_0474	cation:proton antiporter
OG_0418	1	1	1	1	1	5	AM841 ANPL_01490 AOV_03020 APH_0347 ECH_0473	type II toxin-antitoxin system RatA family toxin
OG_0419	1	1	1	1	1	5	AM842 ANPL_01480 AOV_03030 APH_0346 ECH_0471	molecular chaperone DnaK
OG_0420	1	1	1	1	1	5	AM844 ANPL_01475 AOV_03035 APH_0345 ECH_0470	Rne/Rng family ribonuclease
OG_0421	1	1	1	1	1	5	AM846 ANPL_01470 AOV_03040 APH_0344 ECH_0469	cation:proton antiporter subunit C
OG_0424	1	1	1	1	1	5	AM849 ANPL_01455 AOV_03055 APH_0342 ECH_0467	cation:proton antiporter
OG_0425	1	1	1	1	1	5	AM851 ANPL_01450 AOV_03060 APH_0341 ECH_0466	monovalent cation/H+ antiporter subunit F
OG_0426	1	1	1	1	1	5	AM852 ANPL_01445 AOV_03065 APH_0340 ECH_0465	transketolase
OG_0427	1	1	1	1	1	5	AM853 ANPL_01440 AOV_03070 APH_0339 ECH_0464	carboxypeptidase
OG_0428	1	1	1	1	1	5	AM854 ANPL_01435 AOV_03075 APH_0338 ECH_0462	OmpA family protein
OG_0429	1	1	1	1	1	5	AM856 ANPL_01430 AOV_03080 APH_0336 ECH_0461	adenylosuccinate synthase
OG_0430	1	1	1	1	1	5	AM859 ANPL_01425 AOV_03090 APH_0332 ECH_0460	Holliday junction resolvase RuvX
OG_0431	1	1	1	1	1	5	AM860 ANPL_01420 AOV_03095 APH_0331 ECH_0459	ribonucleoside-diphosphate reductase subunit alpha
OG_0432	1	1	1	1	1	5	AM861 ANPL_01410 AOV_03105 APH_0329 ECH_0455	polyprenyl synthetase family protein
OG_0433	1	1	1	1	1	5	AM863 ANPL_01390 AOV_03115 APH_0325 ECH_0452	FAD-dependent oxidoreductase
OG_0434	1	1	1	1	1	5	AM865 ANPL_01385 AOV_03120 APH_0323 ECH_0451	replicative DNA helicase
OG_0435	1	1	1	1	1	5	AM867 ANPL_01380 AOV_03125 APH_0322 ECH_0450	hypothetical protein
OG_0436	1	1	1	1	1	5	AM868 ANPL_01375 AOV_03130 APH_0321 ECH_0449	nucleoside deaminase
OG_0437	1	1	1	1	1	5	AM869 ANPL_01370 AOV_03135 APH_0317 ECH_0448	ketoacyl-ACP synthase III
OG_0438	1	1	1	1	1	5	AM870 ANPL_01365 AOV_03140 APH_0316 ECH_0447	phosphate acyltransferase PlsX
OG_0439	1	1	1	1	1	5	AM871 ANPL_01355 AOV_03150 APH_0314 ECH_0445	tRNA guanosine(34) transglycosylase Tgt
OG_0440	1	1	1	1	1	5	AM872 ANPL_01350 AOV_03155 APH_0313 ECH_0444	phosphate ABC transporter ATP-binding protein
OG_0441	1	1	1	1	1	5	AM875 ANPL_01345 AOV_03165 APH_0311 ECH_0442	flavin reductase family protein
OG_0442	1	1	1	1	1	5	AM876 ANPL_01340 AOV_03170 APH_0310 ECH_0441	4-hydroxybenzoate octaprenyltransferase
OG_0443	1	1	1	1	1	5	AM881 ANPL_01335 AOV_03190 APH_0308 ECH_0439	ribonuclease P protein component
OG_0444	1	1	1	1	1	5	AM882 ANPL_01330 AOV_03195 APH_0307 ECH_0438	sodium:alanine symporter family protein
OG_0445	1	1	1	1	1	5	AM884 ANPL_01325 AOV_03200 APH_0306 ECH_0435	ComEC/Rec2 family competence protein
OG_0446	1	1	1	1	1	5	AM885 ANPL_01320 AOV_03205 APH_0305 ECH_0434	phenylalanine--tRNA ligase subunit beta
OG_0447	1	1	1	1	1	5	AM886 ANPL_01315 AOV_03210 APH_0304 ECH_0433	50S ribosomal protein L17
OG_0448	1	1	1	1	1	5	AM887 ANPL_01310 AOV_03215 APH_0303 ECH_0432	DNA-directed RNA polymerase subunit alpha
OG_0449	1	1	1	1	1	5	AM888 ANPL_01305 AOV_03220 APH_0302 ECH_0431	30S ribosomal protein S11
OG_0450	1	1	1	1	1	5	AM890 ANPL_01300 AOV_03225 APH_0301 ECH_0430	30S ribosomal protein S13
OG_0451	1	1	1	1	1	5	AM891 ANPL_01295 AOV_03230 APH_0300 ECH_0429	adenylate kinase
OG_0452	1	1	1	1	1	5	AM892 ANPL_01290 AOV_03235 APH_0299 ECH_0428	preprotein translocase subunit SecY
OG_0453	1	1	1	1	1	5	AM893 ANPL_01285 AOV_03240 APH_0298 ECH_0427	50S ribosomal protein L15
OG_0454	1	1	1	1	1	5	AM894 ANPL_01280 AOV_03245 APH_0297 ECH_0426	30S ribosomal protein S5
OG_0455	1	1	1	1	1	5	AM895 ANPL_01275 AOV_03250 APH_0296 ECH_0425	50S ribosomal protein L18
OG_0456	1	1	1	1	1	5	AM896 ANPL_01270 AOV_03255 APH_0295 ECH_0424	50S ribosomal protein L6
OG_0457	1	1	1	1	1	5	AM897 ANPL_01265 AOV_03260 APH_0294 ECH_0423	30S ribosomal protein S8
OG_0458	1	1	1	1	1	5	AM898 ANPL_01260 AOV_03265 APH_0293 ECH_0422	30S ribosomal protein S14
OG_0459	1	1	1	1	1	5	AM899 ANPL_01255 AOV_03270 APH_0292 ECH_0421	50S ribosomal protein L5
OG_0460	1	1	1	1	1	5	AM900 ANPL_01250 AOV_03275 APH_0291 ECH_0420	50S ribosomal protein L24
OG_0461	1	1	1	1	1	5	AM901 ANPL_01245 AOV_03280 APH_0290 ECH_0419	50S ribosomal protein L14
OG_0462	1	1	1	1	1	5	AM903 ANPL_01240 AOV_03285 APH_0289 ECH_0418	30S ribosomal protein S17
OG_0463	1	1	1	1	1	5	AM904 ANPL_01235 AOV_03290 APH_0288 ECH_0417	50S ribosomal protein L29
OG_0464	1	1	1	1	1	5	AM905 ANPL_01230 AOV_03295 APH_0287 ECH_0416	50S ribosomal protein L16
OG_0465	1	1	1	1	1	5	AM906 ANPL_01225 AOV_03300 APH_0286 ECH_0415	30S ribosomal protein S3
OG_0466	1	1	1	1	1	5	AM907 ANPL_01220 AOV_03305 APH_0285 ECH_0414	50S ribosomal protein L22
OG_0467	1	1	1	1	1	5	AM908 ANPL_01215 AOV_03310 APH_0284 ECH_0413	30S ribosomal protein S19
OG_0468	1	1	1	1	1	5	AM909 ANPL_01210 AOV_03315 APH_0283 ECH_0412	50S ribosomal protein L2
OG_0469	1	1	1	1	1	5	AM910 ANPL_01205 AOV_03320 APH_0282 ECH_0411	50S ribosomal protein L23
OG_0470	1	1	1	1	1	5	AM911 ANPL_01200 AOV_03325 APH_0281 ECH_0410	50S ribosomal protein L4
OG_0471	1	1	1	1	1	5	AM912 ANPL_01195 AOV_03330 APH_0280 ECH_0409	50S ribosomal protein L3
OG_0472	1	1	1	1	1	5	AM913 ANPL_01190 AOV_03335 APH_0279 ECH_0408	30S ribosomal protein S10
OG_0473	1	1	1	1	1	5	AM915 ANPL_01175 AOV_03355 APH_0275 ECH_0404	23S rRNA (guanosine(2251)-2'-O)-methyltransferase RlmB
OG_0474	1	1	1	1	1	5	AM916 ANPL_01170 AOV_03360 APH_0274 ECH_0403	(d)CMP kinase
OG_0475	1	1	1	1	1	5	AM917 ANPL_01165 AOV_03365 APH_0273 ECH_0402	30S ribosomal protein S1
OG_0476	1	1	1	1	1	5	AM918 ANPL_01160 AOV_03370 APH_0272 ECH_0401	signal peptide peptidase SppA
OG_0478	1	1	1	1	1	5	AM919 ANPL_01150 AOV_03380 APH_0267 ECH_0399	DUF4164 domain-containing protein
OG_0479	1	1	1	1	1	5	AM920 ANPL_01145 AOV_03385 APH_0266 ECH_0398	cell division protein ZapA
OG_0480	1	1	1	1	1	5	AM922 ANPL_01135 AOV_03395 APH_0263 ECH_0395	ferrochelatase
OG_0481	1	1	1	1	1	5	AM923 ANPL_01130 AOV_03400 APH_0262 ECH_0392	cell division protein ZapE
OG_0482	1	1	1	1	1	5	AM924 ANPL_01125 AOV_03405 APH_0261 ECH_0391	hypothetical protein
OG_0483	1	1	1	1	1	5	AM925 ANPL_01120 AOV_03420 APH_0260 ECH_0390	SPFH domain-containing protein
OG_0484	1	1	1	1	1	5	AM926 ANPL_01115 AOV_03425 APH_0259 ECH_0389	ankyrin repeat domain-containing protein
OG_0485	1	1	1	1	1	5	AM927 ANPL_01110 AOV_03430 APH_0258 ECH_0387	AAA family ATPase
OG_0486	1	1	1	1	1	5	AM928 ANPL_01105 AOV_03435 APH_0257 ECH_0385	quinone oxidoreductase
OG_0487	1	1	1	1	1	5	AM929 ANPL_01100 AOV_03440 APH_0256 ECH_0383	type I secretion system permease/ATPase
OG_0488	1	1	1	1	1	5	AM931 ANPL_01095 AOV_03445 APH_0254 ECH_0381	dihydropteroate synthase
OG_0489	1	1	1	1	1	5	AM933 ANPL_01090 AOV_03450 APH_0249 ECH_0378	carbamoyl-phosphate synthase large subunit
OG_0490	1	1	1	1	1	5	AM936 ANPL_01085 AOV_03455 APH_0248 ECH_0377	hypothetical protein
OG_0491	1	1	1	1	1	5	AM937 ANPL_01080 AOV_03460 APH_0247 ECH_0376	class II fumarate hydratase
OG_0492	1	1	1	1	1	5	AM938 ANPL_01075 AOV_03465 APH_0246 ECH_0374	DNA/pantothenate metabolism flavoprotein
OG_0493	1	1	1	1	1	5	AM939 ANPL_01070 AOV_03470 APH_0245 ECH_0373	dihydroorotase
OG_0494	1	1	1	1	1	5	AM942 ANPL_01065 AOV_03485 APH_0242 ECH_0363	DNA repair protein RadC
OG_0495	1	1	1	1	1	5	AM943 ANPL_01060 AOV_03490 APH_0241 ECH_0364	co-chaperone GroES
OG_0496	1	1	1	1	1	5	AM944 ANPL_01055 AOV_03495 APH_0240 ECH_0365	chaperonin GroEL
OG_0497	1	1	1	1	1	5	AM947 ANPL_01050 AOV_03500 APH_0236 ECH_0366	SDR family oxidoreductase
OG_0498	1	1	1	1	1	5	AM949 ANPL_01045 AOV_03505 APH_0235 ECH_0367	ATP-dependent chaperone ClpB
OG_0499	1	1	1	1	1	5	AM953 ANPL_01030 AOV_03520 APH_0232 ECH_0368	dioxygenase
OG_0500	1	1	1	1	1	5	AM960 ANPL_01005 AOV_03555 APH_0225 ECH_0362	phosphoribosylformylglycinamidine synthase subunit PurQ
OG_0501	1	1	1	1	1	5	AM961 ANPL_01000 AOV_03560 APH_0224 ECH_0359	tRNA uridine-5-carboxymethylaminomethyl(34) synthesis enzyme MnmG
OG_0502	1	1	1	1	1	5	AM964 ANPL_00995 AOV_03565 APH_0222 ECH_0356	class II fructose-bisphosphatase
OG_0503	1	1	1	1	1	5	AM965 ANPL_00990 AOV_03570 APH_0221 ECH_0355	M23 family metallopeptidase
OG_0504	1	1	1	1	1	5	AM967 ANPL_00985 AOV_03575 APH_0220 ECH_0354	PAS domain-containing protein
OG_0506	1	1	1	1	1	5	AM973 ANPL_00970 AOV_03595 APH_0213 ECH_0351	phosphoribosylformylglycinamidine synthase
OG_0507	1	1	1	1	1	5	AM975 ANPL_00965 AOV_03600 APH_0212 ECH_0350	2-amino-4-hydroxy-6- hydroxymethyldihydropteridine diphosphokinase
OG_0508	1	1	1	1	1	5	AM979 ANPL_00955 AOV_03610 APH_0208 ECH_0347	M48 family metalloprotease
OG_0509	1	1	1	1	1	5	AM980 ANPL_00950 AOV_03615 APH_0207 ECH_0346	ribosome silencing factor
OG_0510	1	1	1	1	1	5	AM981 ANPL_00945 AOV_03620 APH_0206 ECH_0345	hypothetical protein
OG_0511	1	1	1	1	1	5	AM982 ANPL_00935 AOV_03625 APH_0203 ECH_0343	hypothetical protein
OG_0512	1	1	1	1	1	5	AM984 ANPL_00925 AOV_03635 APH_0200 ECH_0341	tyrosine-type recombinase/integrase
OG_0513	1	1	1	1	1	5	AM985 ANPL_00920 AOV_03640 APH_0198 ECH_0340	NAD(P)H-dependent glycerol-3-phosphate dehydrogenase
OG_0514	1	1	1	1	1	5	AM998 ANPL_03875 AOV_03675 APH_1073 ECH_0996	ATP-dependent protease subunit HslV
OG_0515	1	1	1	1	1	5	AM999 ANPL_03880 AOV_03680 APH_1074 ECH_0997	ATP-dependent protease ATPase subunit HslU
OG_0516	1	1	1	1	1	5	AM1000 ANPL_03885 AOV_03685 APH_1075 ECH_0998	bifunctional demethylmenaquinone methyltransferase/2-methoxy-6-polyprenyl-1,4-benzoquinol methylase UbiE
OG_0517	1	1	1	1	1	5	AM1001 ANPL_03890 AOV_03690 APH_1079 ECH_1000	methionine--tRNA ligase
OG_0518	1	1	1	1	1	5	AM1007 ANPL_03895 AOV_03700 APH_1084 ECH_1002	cytochrome c oxidase subunit II
OG_0519	1	1	1	1	1	5	AM1008 ANPL_03900 AOV_03705 APH_1085 ECH_1003	cytochrome c oxidase subunit I
OG_0520	1	1	1	1	1	5	AM1009 ANPL_03905 AOV_03710 APH_1086 ECH_1004	protoheme IX farnesyltransferase
OG_0521	1	1	1	1	1	5	AM1010 ANPL_03910 AOV_03715 APH_1087 ECH_1005	outer membrane protein assembly factor BamD
OG_0522	1	1	1	1	1	5	AM1011 ANPL_03915 AOV_03720 APH_1088 ECH_1006	phosphoribosylamine--glycine ligase
OG_0523	1	1	1	1	1	5	AM1012 ANPL_03920 AOV_03725 APH_1090 ECH_1008	preprotein translocase subunit YajC
OG_0524	1	1	1	1	1	5	AM1014 ANPL_03925 AOV_03735 APH_1097 ECH_1009	DNA polymerase III subunit beta
OG_0525	1	1	1	1	1	5	AM1015 ANPL_03930 AOV_03740 APH_1098 ECH_1011	ribonuclease D
OG_0526	1	1	1	1	1	5	AM1016 ANPL_03935 AOV_03745 APH_1099 ECH_1012	response regulator transcription factor
OG_0527	1	1	1	1	1	5	AM1018 ANPL_03940 AOV_03755 APH_1100 ECH_1013	LexA family transcriptional regulator
OG_0528	1	1	1	1	1	5	AM1020 ANPL_03945 AOV_03765 APH_1101 ECH_1014	inorganic diphosphatase
OG_0529	1	1	1	1	1	5	AM1022 ANPL_03950 AOV_03775 APH_1107 ECH_1018	30S ribosomal protein S9
OG_0530	1	1	1	1	1	5	AM1023 ANPL_03955 AOV_03780 APH_1108 ECH_1019	50S ribosomal protein L13
OG_0531	1	1	1	1	1	5	AM1024 ANPL_03960 AOV_03785 APH_1110 ECH_1020	TolC family outer membrane protein
OG_0532	1	1	1	1	1	5	AM1027 ANPL_03965 AOV_03795 APH_1111 ECH_1023	Mrp/NBP35 family ATP-binding protein
OG_0533	1	1	1	1	1	5	AM1030 ANPL_03975 AOV_03805 APH_1113 ECH_1025	Asp-tRNA(Asn)/Glu-tRNA(Gln) amidotransferase subunit GatC
OG_0534	1	1	1	1	1	5	AM1032 ANPL_03980 AOV_03810 APH_1117 ECH_1031	aconitate hydratase AcnA
OG_0535	1	1	1	1	1	5	AM1035 ANPL_03665 AOV_03815 APH_1120 ECH_1033	Co2+/Mg2+ efflux protein ApaG
OG_0536	1	1	1	1	1	5	AM1036 ANPL_03670 AOV_03820 APH_1119 ECH_1034	5-(carboxyamino)imidazole ribonucleotide synthase
OG_0537	1	1	1	1	1	5	AM1051 ANPL_04270 AOV_03870 APH_1153 ECH_1037	hypothetical protein
OG_0538	1	1	1	1	1	5	AM1053 ANPL_04265 AOV_03875 APH_1129 ECH_1041	hypothetical protein
OG_0539	1	1	1	1	1	5	AM1054 ANPL_04260 AOV_03880 APH_1130 ECH_1047	TrbC/VirB2 family protein
OG_0540	1	1	1	1	1	5	AM1064 ANPL_04225 AOV_03990 APH_1146 ECH_1050	FtsH protease activity modulator HflK
OG_0541	1	1	1	1	1	5	AM1065 ANPL_04220 AOV_03995 APH_1147 ECH_1051	protease modulator HflC
OG_0542	1	1	1	1	1	5	AM1066 ANPL_04215 AOV_04000 APH_1148 ECH_1052	Do family serine endopeptidase
OG_0543	1	1	1	1	1	5	AM1069 ANPL_04210 AOV_04010 APH_1149 ECH_1054	ribonuclease III
OG_0544	1	1	1	1	1	5	AM1070 ANPL_04205 AOV_04015 APH_1150 ECH_1055	cytochrome c oxidase assembly protein
OG_0545	1	1	1	1	1	5	AM1079 ANPL_04180 AOV_04035 APH_1158 ECH_1058	insulinase family protein
OG_0546	1	1	1	1	1	5	AM1080 ANPL_04175 AOV_04040 APH_1159 ECH_1057	insulinase family protein
OG_0547	1	1	1	1	1	5	AM1081 ANPL_04170 AOV_04045 APH_1160 ECH_1060	signal peptidase II
OG_0548	1	1	1	1	1	5	AM1082 ANPL_04165 AOV_04050 APH_1161 ECH_1061	bifunctional riboflavin kinase/FAD synthetase
OG_0549	1	1	1	1	1	5	AM1083 ANPL_04160 AOV_04055 APH_1162 ECH_1062	glutaredoxin 3
OG_0550	1	1	1	1	1	5	AM1084 ANPL_04155 AOV_04060 APH_1200 ECH_1063	peptide chain release factor N(5)-glutamine methyltransferase
OG_0551	1	1	1	1	1	5	AM1086 ANPL_04150 AOV_04065 APH_1199 ECH_1064	type I methionyl aminopeptidase
OG_0552	1	1	1	1	1	5	AM1087 ANPL_04145 AOV_04070 APH_1198 ECH_1065	2-oxoglutarate dehydrogenase complex dihydrolipoyllysine-residue succinyltransferase
OG_0553	1	1	1	1	1	5	AM1091 ANPL_04135 AOV_04085 APH_1214 ECH_1067	D-alanyl-D-alanine carboxypeptidase
OG_0554	1	1	1	1	1	5	AM1092 ANPL_04130 AOV_04090 APH_1213 ECH_1068	thiol:disulfide interchange protein
OG_0555	1	1	1	1	1	5	AM1093 ANPL_04125 AOV_04095 APH_1212 ECH_1069	succinate dehydrogenase assembly factor 2
OG_0556	1	1	1	1	1	5	AM1094 ANPL_04120 AOV_04100 APH_1211 ECH_1070	RIP metalloprotease RseP
OG_0557	1	1	1	1	1	5	AM1096 ANPL_04115 AOV_04105 APH_1210 ECH_1071	outer membrane protein assembly factor BamA
OG_0558	1	1	1	1	1	5	AM1097 ANPL_04110 AOV_04110 APH_1209 ECH_1072	OmpH family outer membrane protein
OG_0559	1	1	1	1	1	5	AM1098 ANPL_04105 AOV_04115 APH_1208 ECH_1073	3-hydroxyacyl-ACP dehydratase FabZ
OG_0560	1	1	1	1	1	5	AM1099 ANPL_04100 AOV_04120 APH_1207 ECH_1074	bifunctional phosphoribosylaminoimidazolecarboxamide formyltransferase/IMP cyclohydrolase
OG_0561	1	1	1	1	1	5	AM1100 ANPL_04095 AOV_04125 APH_1206 ECH_1078	CDP-diacylglycerol--glycerol-3-phosphate 3-phosphatidyltransferase
OG_0562	1	1	1	1	1	5	AM1103 ANPL_04090 AOV_04135 APH_1205 ECH_1079	membrane protein
OG_0563	1	1	1	1	1	5	AM1105 ANPL_04085 AOV_04145 APH_1171 ECH_1081	SURF1 family protein
OG_0564	1	1	1	1	1	5	AM1108 ANPL_04080 AOV_04150 APH_1170 ECH_1083	hypothetical protein
OG_0565	1	1	1	1	1	5	AM1109 ANPL_04075 AOV_04155 APH_1193 ECH_1084	iron-containing alcohol dehydrogenase
OG_0566	1	1	1	1	1	5	AM1110 ANPL_04070 AOV_04160 APH_1192 ECH_1086	F0F1 ATP synthase subunit A
OG_0567	1	1	1	1	1	5	AM1112 ANPL_04065 AOV_04175 APH_1191 ECH_1087	F0F1 ATP synthase subunit C
OG_0568	1	1	1	1	1	5	AM1113 ANPL_04060 AOV_04180 APH_1190 ECH_1088	ATP synthase subunit B
OG_0569	1	1	1	1	1	5	AM1114 ANPL_04055 AOV_04185 APH_1189 ECH_1089	hypothetical protein
OG_0570	1	1	1	1	1	5	AM1119 ANPL_04035 AOV_04210 APH_1179 ECH_1098	ATP-dependent metallopeptidase FtsH/Yme1/Tma family protein
OG_0571	1	1	1	1	1	5	AM1120 ANPL_04030 AOV_04215 APH_1178 ECH_1149	preprotein translocase subunit SecA
OG_0572	1	1	1	1	1	5	AM1122 ANPL_04670 AOV_04220 APH_1394 ECH_0069	ABC transporter substrate-binding protein
OG_0573	1	1	1	1	1	5	AM1125 ANPL_04680 AOV_04235 APH_1397 ECH_0065	cytochrome c-type biogenesis protein CcmB
OG_0574	1	1	1	1	1	5	AM1126 ANPL_04685 AOV_04240 APH_1398 ECH_0064	TraR/DksA family transcriptional regulator
OG_0575	1	1	1	1	1	5	AM1129 ANPL_04020 AOV_04250 APH_1227 ECH_1111	signal recognition particle-docking protein FtsY
OG_0576	1	1	1	1	1	5	AM1131 ANPL_04275 AOV_04255 APH_1166 ECH_1114	isocitrate dehydrogenase
OG_0577	1	1	1	1	1	5	AM1133 ANPL_04280 AOV_04260 APH_1165 ECH_1115	single-stranded-DNA-specific exonuclease RecJ
OG_0578	1	1	1	1	1	5	AM1136 ANPL_04290 AOV_04265 APH_1216 ECH_1116	CCA tRNA nucleotidyltransferase
OG_0579	1	1	1	1	1	5	AM1137 ANPL_04295 AOV_04270 APH_1217 ECH_1117	nucleoside-diphosphate kinase
OG_0580	1	1	1	1	1	5	AM1138 ANPL_04300 AOV_04275 APH_1218 ECH_1118	helix-turn-helix transcriptional regulator
OG_0581	1	1	1	1	1	5	AM1146 ANPL_00475 AOV_04505 APH_0067 ECH_0202	NifU family protein
OG_0582	1	1	1	1	1	5	AM1168 ANPL_04555 AOV_05195 APH_1270 ECH_0138	glycine cleavage system protein T
OG_0583	1	1	1	1	1	5	AM1169 ANPL_04550 AOV_05190 APH_1271 ECH_0137	heme lyase CcmF/NrfE family subunit
OG_0584	1	1	1	1	1	5	AM1170 ANPL_02515 AOV_05185 APH_1224 ECH_0136	valine--tRNA ligase
OG_0585	1	1	1	1	1	5	AM1171 ANPL_04500 AOV_05180 APH_1331 ECH_0135	SsrA-binding protein SmpB
OG_0586	1	1	1	1	1	5	AM1172 ANPL_04505 AOV_05175 APH_1332 ECH_0134	3,4-dihydroxy-2-butanone-4-phosphate synthase
OG_0587	1	1	1	1	1	5	AM1173 ANPL_04510 AOV_05170 APH_1333 ECH_0133	transcription elongation factor GreA
OG_0588	1	1	1	1	1	5	AM1174 ANPL_04515 AOV_05165 APH_1334 ECH_0132	F0F1 ATP synthase subunit alpha
OG_0589	1	1	1	1	1	5	AM1175 ANPL_04520 AOV_05160 APH_1335 ECH_0131	ATP synthase F1 subunit delta
OG_0590	1	1	1	1	1	5	AM1179 ANPL_04525 AOV_05150 APH_1337 ECH_0130	DUF1467 family protein
OG_0591	1	1	1	1	1	5	AM1180 ANPL_04530 AOV_05145 APH_1339 ECH_0129	hypothetical protein
OG_0592	1	1	1	1	1	5	AM1181 ANPL_04535 AOV_05140 APH_1340 ECH_0128	hypothetical protein
OG_0593	1	1	1	1	1	5	AM1183 ANPL_04540 AOV_05135 APH_1341 ECH_0127	lipoprotein-releasing ABC transporter permease subunit
OG_0594	1	1	1	1	1	5	AM1185 ANPL_03990 AOV_05130 APH_1252 ECH_0126	DNA polymerase III subunit delta
OG_0595	1	1	1	1	1	5	AM1186 ANPL_03995 AOV_05125 APH_1231 ECH_0125	glutamate--cysteine ligase
OG_0596	1	1	1	1	1	5	AM1187 ANPL_04000 AOV_05120 APH_1232 ECH_0124	citrate synthase
OG_0597	1	1	1	1	1	5	AM1188 ANPL_04005 AOV_05115 APH_1233 ECH_0123	glutamine-hydrolyzing GMP synthase
OG_0598	1	1	1	1	1	5	AM1191 ANPL_04010 AOV_05110 APH_1235 ECH_0122	hypothetical protein
OG_0599	1	1	1	1	1	5	AM1192 ANPL_04320 AOV_05105 APH_1257 ECH_0098	pyruvate dehydrogenase complex dihydrolipoamide acetyltransferase
OG_0600	1	1	1	1	1	5	AM1194 ANPL_04325 AOV_05095 APH_1258 ECH_0097	class I fructose-bisphosphate aldolase
OG_0601	1	1	1	1	1	5	AM1197 ANPL_04335 AOV_05080 APH_1326 ECH_0095	protein translocase subunit SecF
OG_0603	1	1	1	1	1	5	AM1202 ANPL_04345 AOV_05070 APH_1243 ECH_0092	5-aminolevulinate synthase
OG_0604	1	1	1	1	1	5	AM1205 ANPL_04350 AOV_05065 APH_1244 ECH_0091	tyrosine--tRNA ligase
OG_0605	1	1	1	1	1	5	AM1206 ANPL_04360 AOV_05055 APH_1246 ECH_0089	type I glutamate--ammonia ligase
OG_0606	1	1	1	1	1	5	AM1208 ANPL_04365 AOV_05045 APH_1247 ECH_0088	polyprenyl synthetase family protein
OG_0607	1	1	1	1	1	5	AM1210 ANPL_04380 AOV_05035 APH_0004 ECH_0085	ABC transporter ATP-binding protein
OG_0608	1	1	1	1	1	5	AM1212 ANPL_04385 AOV_05030 APH_0003 ECH_0084	ABC transporter permease
OG_0609	1	1	1	1	1	5	AM1213 ANPL_04390 AOV_05025 APH_0002 ECH_0082	ribulose-phosphate 3-epimerase
OG_0610	1	1	1	1	1	5	AM1214 ANPL_04395 AOV_05020 APH_0001 ECH_0080	DNA polymerase I
OG_0611	1	1	1	1	1	5	AM1218 ANPL_04400 AOV_05000 APH_1409 ECH_0076	DNA replication/repair protein RecF
OG_0612	1	1	1	1	1	5	AM1231 ANPL_04630 AOV_04950 APH_1376 ECH_1101	prolipoprotein diacylglyceryl transferase
OG_0613	1	1	1	1	1	5	AM1233 ANPL_04625 AOV_04940 APH_1374 ECH_0071	30S ribosomal protein S20
OG_0614	1	1	1	1	1	5	AM1235 ANPL_04620 AOV_04935 APH_1373 ECH_0072	1-acyl-sn-glycerol-3-phosphate acyltransferase
OG_0615	1	1	1	1	1	5	AM1236 ANPL_04615 AOV_04930 APH_1372 ECH_0073	peptide deformylase
OG_0616	1	1	1	1	1	5	AM1237 ANPL_04610 AOV_04925 APH_1371 ECH_0074	uracil-DNA glycosylase
OG_0617	1	1	1	1	1	5	AM1245 ANPL_04590 AOV_04885 APH_1366 ECH_1106	protein translocase subunit SecD
OG_0618	1	1	1	1	1	5	AM1261 ANPL_00005 AOV_04830 APH_1292 ECH_1153	cell division protein FtsZ
OG_0619	1	1	1	1	1	5	AM1264 ANPL_00015 AOV_04825 APH_1290 ECH_1155	rRNA maturation RNase YbeY
OG_0620	1	1	1	1	1	5	AM1269 ANPL_00025 AOV_04810 APH_1268 ECH_0002	16S rRNA processing protein RimM
OG_0621	1	1	1	1	1	5	AM1270 ANPL_00030 AOV_04805 APH_1267 ECH_0003	tRNA (guanosine(37)-N1)-methyltransferase TrmD
OG_0622	1	1	1	1	1	5	AM1271 ANPL_00035 AOV_04800 APH_1266 ECH_0004	50S ribosomal protein L19
OG_0623	1	1	1	1	1	5	AM1272 ANPL_00040 AOV_04795 APH_1265 ECH_0005	CinA family protein
OG_0624	1	1	1	1	1	5	AM1273 ANPL_00045 AOV_04790 APH_1264 ECH_0006	threonine--tRNA ligase
OG_0625	1	1	1	1	1	5	AM1274 ANPL_00050 AOV_04785 APH_1263 ECH_0007	translation initiation factor IF-3
OG_0626	1	1	1	1	1	5	AM1275 ANPL_00055 AOV_04780 APH_1344 ECH_0008	tRNA (adenosine(37)-N6)-threonylcarbamoyltransferase complex ATPase subunit type 1 TsaE
OG_0627	1	1	1	1	1	5	AM1276 ANPL_00060 AOV_04775 APH_1345 ECH_0009	Bax inhibitor-1/YccA family protein
OG_0628	1	1	1	1	1	5	AM1277 ANPL_00065 AOV_04770 APH_1346 ECH_0016	aspartate-semialdehyde dehydrogenase
OG_0629	1	1	1	1	1	5	AM1278 ANPL_00070 AOV_04765 APH_1347 ECH_0015	YbaB/EbfC family nucleoid-associated protein
OG_0630	1	1	1	1	1	5	AM1280 ANPL_00075 AOV_04760 APH_1348 ECH_0014	DNA polymerase III subunit gamma/tau
OG_0631	1	1	1	1	1	5	AM1283 ANPL_00080 AOV_04750 APH_1349 ECH_0011	type I glyceraldehyde-3-phosphate dehydrogenase
OG_0632	1	1	1	1	1	5	AM1285 ANPL_00085 AOV_04745 APH_0005 ECH_0010	hypothetical protein
OG_0633	1	1	1	1	1	5	AM1286 ANPL_00090 AOV_04740 APH_0006 ECH_0012	isoprenoid biosynthesis glyoxalase ElbB
OG_0634	1	1	1	1	1	5	AM1289 ANPL_00105 AOV_04720 APH_0009 ECH_0020	2-octaprenyl-3-methyl-6-methoxy-1,4-benzoquinol hydroxylase
OG_0635	1	1	1	1	1	5	AM1295 ANPL_00125 AOV_04700 APH_0014 ECH_0024	glycine--tRNA ligase subunit beta
OG_0636	1	1	1	1	1	5	AM1296 ANPL_00130 AOV_04695 APH_0015 ECH_0025	molecular chaperone DnaJ
OG_0637	1	1	1	1	1	5	AM1297 ANPL_00135 AOV_04690 APH_0016 ECH_0026	carboxylating nicotinate-nucleotide diphosphorylase
OG_0638	1	1	1	1	1	5	AM1298 ANPL_00140 AOV_04685 APH_0017 ECH_0027	glycerol-3-phosphate acyltransferase
OG_0639	1	1	1	1	1	5	AM1299 ANPL_00145 AOV_04680 APH_0018 ECH_0028	crossover junction endodeoxyribonuclease RuvC
OG_0640	1	1	1	1	1	5	AM1300 ANPL_00150 AOV_04675 APH_0019 ECH_0029	cytochrome c oxidase subunit 3
OG_0641	1	1	1	1	1	5	AM1303 ANPL_00160 AOV_04665 APH_0021 ECH_0031	HlyC/CorC family transporter
OG_0642	1	1	1	1	1	5	AM1304 ANPL_00165 AOV_04660 APH_0022 ECH_0032	HK97 family phage prohead protease
OG_0643	1	1	1	1	1	5	AM1305 ANPL_00170 AOV_04655 APH_0023 ECH_0033	phage portal protein
OG_0644	1	1	1	1	1	5	AM1307 ANPL_00180 AOV_04645 APH_0026 ECH_0036	quinolinate synthase NadA
OG_0645	1	1	1	1	1	5	AM1309 ANPL_00185 AOV_04640 APH_0027 ECH_0038	ferredoxin family protein
OG_0646	1	1	1	1	1	5	AM1312 ANPL_00190 AOV_04630 APH_1402 ECH_0040	TraM recognition domain-containing protein
OG_0647	1	1	1	1	1	5	AM1313 ANPL_00195 AOV_04625 APH_1403 ECH_0041	P-type DNA transfer ATPase VirB11
OG_0648	1	1	1	1	1	5	AM1314 ANPL_00200 AOV_04620 APH_1404 ECH_0042	TrbI/VirB10 family protein
OG_0649	1	1	1	1	1	5	AM1315 ANPL_00205 AOV_04615 APH_1405 ECH_0043	P-type conjugative transfer protein VirB9
OG_0650	1	1	1	1	1	5	AM1316 ANPL_00210 AOV_04610 APH_1406 ECH_0044	type IV secretion system protein
OG_0651	1	1	1	1	1	5	AM1317 ANPL_00215 AOV_04605 APH_1314 ECH_0045	GTP cyclohydrolase II
OG_0652	1	1	1	1	1	5	AM1319 ANPL_00225 AOV_04595 APH_1316 ECH_0048	methyltransferase domain-containing protein
OG_0653	1	1	1	1	1	5	AM1325 ANPL_00235 AOV_04575 APH_1320 ECH_0052	hypothetical protein
OG_0654	1	1	1	1	1	5	AM1326 ANPL_00240 AOV_04570 APH_1321 ECH_0055	phosphoglycerate kinase
OG_0655	1	1	1	1	1	5	AM1327 ANPL_04410 AOV_04565 APH_1322 ECH_0056	exodeoxyribonuclease VII large subunit
OG_0656	1	1	1	1	1	5	AM1328 ANPL_04415 AOV_04560 APH_1323 ECH_0057	hypothetical protein
OG_0657	1	1	1	1	1	5	AM1332 ANPL_04420 AOV_04550 APH_1288 ECH_0060	tRNA uridine-5-carboxymethylaminomethyl(34) synthesis GTPase MnmE
OG_0658	1	1	1	1	1	5	AM1335 ANPL_04425 AOV_04545 APH_1297 ECH_0061	phosphopantothenoylcysteine decarboxylase
OG_0659	1	1	1	1	1	5	AM1336 ANPL_04430 AOV_04540 APH_1298 ECH_0062	ATP-dependent DNA helicase RecG
OG_0660	1	1	1	1	1	5	AM1337 ANPL_04435 AOV_04535 APH_1299 ECH_0063	complex I NDUFA9 subunit family protein
OG_0661	1	1	1	1	1	5	AM1338 ANPL_04440 AOV_04530 APH_1300 ECH_0139	amidophosphoribosyltransferase
OG_0662	1	1	1	1	1	5	AM1339 ANPL_04445 AOV_04525 APH_1301 ECH_0141	aminoacyl-tRNA hydrolase
OG_0663	1	1	1	1	1	5	AM1340 ANPL_04450 AOV_04520 APH_1302 ECH_0142	50S ribosomal protein L25/general stress protein Ctc
OG_0665	1	1	1	1	1	5	AM1348 ANPL_04460 AOV_04465 APH_1305 ECH_0146	potassium transporter
OG_0666	1	1	1	1	1	5	AM1350 ANPL_04465 AOV_04455 APH_1307 ECH_0148	CopD family protein
OG_0667	1	1	1	1	1	5	AM1351 ANPL_04475 AOV_04450 APH_1308 ECH_0149	pyruvate dehydrogenase complex E1 component subunit beta
OG_0668	1	1	1	1	1	5	AM1353 ANPL_00275 AOV_04435 APH_1310 ECH_0152	metalloprotease TldD
OG_0669	1	1	1	1	1	5	AM1355 ANPL_00280 AOV_04430 APH_1285 ECH_0154	redox-regulated ATPase YchF
OG_0670	1	1	1	1	1	5	AM1356 ANPL_00285 AOV_04425 APH_1276 ECH_0156	2-C-methyl-D-erythritol 2,4-cyclodiphosphate synthase
OG_0671	1	1	1	1	1	5	AM1357 ANPL_00290 AOV_04420 APH_1277 ECH_0157	2-C-methyl-D-erythritol 4-phosphate cytidylyltransferase
OG_0672	1	1	1	1	1	5	AM007 ANPL_00315 AOV_04390 APH_1282 ECH_0163	MerR family transcriptional regulator
OG_0673	1	1	1	1	1	5	AM053 ANPL_00460 AOV_00080 APH_0061 ECH_0198	50S ribosomal protein L35
OG_0674	1	1	1	1	1	5	AM870.5 ANPL_01360 AOV_03145 APH_0315 ECH_0446	50S ribosomal protein L32
OG_0683	1	1	1	1	1	5	AM087 ANPL_02541 AOV_00125 APH_1173 ECH_1108	orotate phosphoribosyltransferase
OG_0684	1	1	1	1	1	5	AM088 ANPL_02542 AOV_00130 APH_1174 ECH_1107	HesA/MoeB/ThiF family protein
OG_0690	1	1	1	1	1	5	AM340 ANPL_03390 AOV_01115 APH_0925 ECH_0876	50S ribosomal protein L33
OG_0702	1	1	1	1	1	5	AM596 ANPL_02651 AOV_02095 APH_0698 ECH_0546	50S ribosomal protein L27
OG_0709	1	1	1	1	1	5	AM640 ANPL_02688 AOV_02275 APH_0711 ECH_0617	NADH-quinone oxidoreductase subunit NuoH
OG_0725	1	1	1	1	1	5	AM941 ANPL_01066 AOV_03480 APH_0243 ECH_0371	lipoyl(octanoyl) transferase LipB
OG_0732	1	1	1	1	1	5	AM1116 ANPL_04041 AOV_04195 APH_1182 ECH_1093	TrkH family potassium uptake protein
OG_0733	1	1	1	1	1	5	AM1123 ANPL_04671 AOV_04225 APH_1395 ECH_0067	cation transporter
OG_0742	1	1	1	1	1	5	AM1301 ANPL_00155 AOV_04670 APH_0020 ECH_0030	uroporphyrinogen decarboxylase
OG_0743	1	1	1	1	1	5	AM106 ANPL_00570 AOV_00215 APH_0089 ECH_0225	NAD kinase
OG_0749	1	1	1	1	1	5	AM301 ANPL_03550 AOV_00935 APH_0989 ECH_0912	30S ribosomal protein S4
OG_0750	1	1	1	1	1	5	AM1028 ANPL_03970 AOV_03800 APH_1112 ECH_1024	ribose-phosphate diphosphokinase
