# Supplementary material for: First Whole Genome Sequence of Anaplasma platys, an Obligate Intracellular Rickettsial Pathogen of Dogs
Source: Pathogens. 2020 Apr 10;9(4):277. doi: 10.3390/pathogens9040277 (PMC7238063; doi:10.3390/pathogens9040277)
Supplement: Supplementary file 1 [file pathogens-09-00277-s001.zip › Table S5.xlsx]

## Sheet: Table S5
Table S5. Ortholog groups with no representative genes in at least one of the species considered.
Group	Gene IDs	Product
E. chaffeensis/A. marginale/A. ovis/A. phagocytophilum
OG_0041	AM591 AOV_02065 APH_0471 APH_0505 ECH_0675	exodeoxyribonuclease III
OG_0698	AM555 AOV_01910 APH_0481 ECH_0529	YihY/virulence factor BrkB family protein
OG_0699	AM556 AOV_01915 APH_0482 ECH_0666	adenosylmethionine--8-amino-7-oxononanoate transaminase
OG_0700	AM579 AOV_02015 APH_0636 ECH_0662	hypothetical protein
OG_0701	AM580 AOV_02020 APH_0635 ECH_0661	hypothetical protein
OG_0712	AM647 AOV_02300 APH_0687 ECH_0636	cytochrome c-type biogenesis protein CcmH
OG_0718	AM734 AOV_02585 APH_0447 ECH_0564	30S ribosome-binding factor RbfA
OG_0724	AM823 AOV_02955 APH_0365 ECH_0488	hypothetical protein
OG_0728	AM969 AOV_03585 APH_0218 ECH_0352	biotin synthase BioB
OG_0734	AM1128 AOV_04245 APH_1228 ECH_1110	dethiobiotin synthase
OG_0739	AM1306 AOV_04650 APH_0025 ECH_0035	methyltransferase domain-containing protein
OG_0740	AM1349 AOV_04460 APH_1306 ECH_0147	thioredoxin family protein
OG_0741	AM880.5 AOV_03185 APH_0309 ECH_0440	50S ribosomal protein L34
E. chaffeensis/A. marginale/A. ovis/A. platys
OG_0141	AM219 ANPL_03835 AOV_00630 ECH_0986	hypothetical protein
OG_0335	AM660 ANPL_02230 AOV_02355 ECH_0625	hypothetical protein
OG_0505	AM968 ANPL_00980 AOV_03580 ECH_0353	hypothetical protein
OG_0602	AM1200 ANPL_04340 AOV_05075 - ECH_0093	hypothetical protein
OG_0664	AM1346 ANPL_04455 AOV_04475 ECH_0143	ComF family protein
OG_0694	AM476 ANPL_02130 AOV_01610 ECH_0772	hypothetical protein
OG_0704	AM618 ANPL_02670 AOV_02210 ECH_0650	TldD/PmbA family protein
OG_0708	AM632 ANPL_02635 AOV_02265 ECH_0654	ribosome-associated translation inhibitor RaiA
OG_0737	AM1248 ANPL_04580 AOV_04875 ECH_1104	hypothetical protein
E. chaffeensis/A. marginale/A. phagocytophilum/A. platys
OG_0714	AM668 ANPL_01910 APH_0496 ECH_0571	magnesium transporter
OG_0720	AM752 ANPL_01795 APH_0433 ECH_0585	hypothetical protein
OG_0723	AM804 ANPL_01630 APH_0380 ECH_0502	4-hydroxy-3-methylbut-2-enyl diphosphate reductase
E. chaffeensis/A. ovis/A. phagocytophilum/A. platys
OG_0076	ANPL_00400 AOV_00025 APH_0046 ECH_0184	NADH:ubiquinone oxidoreductase
OG_0218	ANPL_03155 AOV_01285 APH_0987 ECH_0844	twin-arginine translocase TatA/TatE family subunit
OG_0241	ANPL_02035 AOV_01460 APH_0784 ECH_0804	HU family DNA-binding protein
OG_0329	ANPL_02595 AOV_02325 APH_0676 ECH_0631	iron-sulfur cluster assembly accessory protein
OG_0477	ANPL_01155 AOV_03375 APH_0271 ECH_0400	integration host factor subunit beta
OG_0675	ANPL_04585 AOV_04880 APH_1365 ECH_1105	zinc-finger domain-containing protein
OG_0744	ANPL_00895 AOV_00550 APH_0190 ECH_0334	aspartate--tRNA ligase
OG_0745	ANPL_01405 AOV_03110 APH_0328 ECH_0454	hypothetical protein
OG_0746	ANPL_02310 AOV_02005 APH_0761 ECH_0665	phage terminase large subunit
OG_0747	ANPL_02465 AOV_01760 APH_0660 ECH_0732	pyridoxal phosphate-dependent aminotransferase
OG_0748	ANPL_02885 AOV_02495 APH_0479 APH_0468 ECH_0705	peptide chain release factor 2
OG_0751	ANPL_04140 AOV_04075 APH_1197 ECH_1066	gamma carbonic anhydrase family protein
A. marginale/A. ovis/A. phagocytophilum/A. platys
OG_0001	AM_RS04245 ANPL_02535 AOV_04300 APH_0076 APH_1248 APH_1253 APH_1328 APH_0900 APH_0981 APH_1063 APH_1082 APH_1184 APH_0134 APH_0935 APH_0902 APH_0936 APH_0953 APH_1414 APH_0171 APH_0174 APH_1114 APH_1155 APH_1168 APH_1195 APH_1215 APH_1221 APH_1229 APH_1242 APH_1249 APH_1256 APH_1269 APH_1275 APH_1287 APH_1311 APH_1392 APH_1272 APH_1238 APH_1350 APH_1169 APH_1408 APH_1401 APH_0662 APH_0664 APH_107…	msp2 superfamily, Anaplasma spp. (several subfamilies)
OG_0007	AM347 AOV_01140 ANPL_03310 ANPL_03335 ANPL_03320 ANPL_03325 ANPL_03330 ANPL_03350 APH_0914 APH_1167	hypothetical protein
OG_0014	AM1055 ANPL_04255 AOV_03885 APH_1131 APH_1132 APH_1133 APH_1134	type VI secretion protein
OG_0019	AM1050 AM1048 ANPL_03675 AOV_03860 AOV_03865 APH_1127	hypothetical protein
OG_0040	AM518 ANPL_02480 ANPL_02490 AOV_01775 APH_0611	cation:dicarboxylase symporter family transporter
OG_0045	AM578 ANPL_02570 AOV_02010 APH_0641 APH_0615	hypothetical protein
OG_0681	AM072 ANPL_00415 AOV_00010 APH_0049	hypothetical protein
OG_0682	AM075 ANPL_04575 AOV_00035 APH_1361	msp2
OG_0685	AM136 ANPL_00665 AOV_00315 APH_0117	hypothetical protein
OG_0686	AM216 ANPL_03850 AOV_00615 APH_1069	hypothetical protein
OG_0687	AM244 ANPL_03765 AOV_00715 APH_1037	Tol-Pal system protein TolB
OG_0688	AM328 ANPL_03435 AOV_01070 APH_0941	cell envelope integrity protein TolA
OG_0689	AM330 ANPL_03430 AOV_01080 APH_0940	TolQ protein
OG_0692	AM385 ANPL_03220 AOV_01245 APH_0884	excinuclease ABC subunit UvrC
OG_0693	AM431 ANPL_02050 AOV_01445 APH_0792	hypothetical protein
OG_0695	AM485 ANPL_02155 AOV_01635 APH_0561	TlpA family protein disulfide reductase
OG_0696	AM520 ANPL_02495 AOV_01780 APH_0612	cation:dicarboxylase symporter family transporter
OG_0697	AM522 ANPL_02395 AOV_01795 APH_0770	rod shape-determining protein
OG_0703	AM613 ANPL_02845 AOV_02175 APH_0485	hypothetical protein
OG_0705	AM625 ANPL_02820 AOV_02235 APH_0730	DNA polymerase III subunit epsilon
OG_0706	AM628 ANPL_02830 AOV_02245 APH_0755	hypothetical protein
OG_0707	AM629 ANPL_02835 AOV_02250 APH_0756	hypothetical protein
OG_0711	AM645 ANPL_02920 AOV_02295 APH_0749	UbiX family flavin prenyltransferase
OG_0713	AM649 ANPL_02615 AOV_02305 APH_0680	hypothetical protein
OG_0715	AM675 ANPL_02765 AOV_02445 APH_0726	hypothetical protein
OG_0716	AM689 ANPL_02935 AOV_02490 APH_0793	hypothetical protein
OG_0717	AM701 ANPL_02910 AOV_02520 APH_0745	UDP-N-acetylmuramate dehydrogenase
OG_0719	AM744 ANPL_01825 AOV_02625 APH_0439	NADH-quinone oxidoreductase subunit N
OG_0721	AM779 ANPL_01720 AOV_02775 APH_0405	hypothetical protein
OG_0722	AM788 ANPL_01690 AOV_02800 APH_0400	hypothetical protein
OG_0726	AM950 ANPL_01040 AOV_03510 APH_0234	hypothetical protein
OG_0727	AM952 ANPL_01035 AOV_03515 APH_0233	hypothetical protein
OG_0729	AM1056 ANPL_04250 AOV_03890 APH_1136	type IV secretion system protein VirB2-3
OG_0730	AM1073 ANPL_04200 AOV_04020 APH_1151	hypothetical protein
OG_0731	AM1078 ANPL_04185 AOV_04030 APH_1157	hypothetical protein
OG_0735	AM1228 ANPL_04640 AOV_04960 APH_1378	hypothetical protein
OG_0736	AM1243 ANPL_04595 AOV_04890 APH_1367	excinuclease ABC subunit UvrB
OG_0738	AM1254 ANPL_04570 AOV_04850 APH_1360	UbiD family decarboxylase
OG_0789	AM1320 ANPL_00230 AOV_04590 APH_1317	hypothetical protein
E. chaffeensis/A. marginale/A. ovis
OG_0710	AM642 AOV_02285 ECH_0619	hypothetical protein
OG_0766	AM148 AOV_00360 ECH_0297	SDR family oxidoreductase
OG_0767	AM157 AOV_00400 ECH_0305	DNA repair protein RadA
OG_0768	AM238 AOV_00690 ECH_0973	cytochrome b
OG_0769	AM248 AOV_00730 ECH_0964	metallophosphoesterase
OG_0772	AM286 AOV_00875 ECH_0929	EndoU domain-containing protein
OG_0773	AM390 AOV_01270 ECH_0847	glutathione S-transferase family protein
OG_0774	AM407 AOV_01345 ECH_0828	4-hydroxy-tetrahydrodipicolinate synthase
OG_0779	AM790 AOV_02810 ECH_0516	membrane protein
OG_0780	AM873 AOV_03160 ECH_0443	4-hydroxy-tetrahydrodipicolinate reductase
OG_0781	AM1005 AOV_03695 ECH_1001	aspartate kinase
OG_0782	AM1025 AOV_03790 ECH_1021	DUF2497 domain-containing protein
OG_0783	AM1067 AOV_04005 ECH_1053	membrane protein
OG_0786	AM1217 AOV_05005 ECH_0077	ornithine carbamoyltransferase
OG_0787	AM1266 AOV_04820 ECH_1156	ParA family protein
OG_0788	AM1267 AOV_04815 ECH_0001	ParB/RepB/Spo0J family partition protein
OG_0790	AM1323 AOV_04585 ECH_0050	diaminopimelate epimerase
OG_0791	AM1331 AOV_04555 ECH_0058	2,3,4,5-tetrahydropyridine-2,6-dicarboxylate N-succinyltransferase
OG_0792	AM1347 AOV_04470 ECH_0144	succinyl-diaminopimelate desuccinylase
E. chaffeensis/A. ovis/A. phagocytophilum
OG_0800	AOV_00395 APH_0141 ECH_0304	DsbE family thiol:disulfide interchange protein
E. chaffeensis/A. ovis/A. platys
OG_0796	ANPL_00470 AOV_04510 ECH_0201	DnaJ domain-containing protein
E. chaffeensis/A. phagocytophilum/A. platys
OG_0794	ANPL_00010 APH_1291 ECH_1154	EVE domain-containing protein
OG_0795	ANPL_00110 APH_0011 ECH_0021	hypothetical protein
OG_0798	ANPL_03425 APH_0939 ECH_0884	DNA mismatch repair endonuclease MutL
A. marginale/A. ovis/A. phagocytophilum
OG_0775	AM589 AOV_02055 APH_0728	hypothetical protein
OG_0776	AM616 AOV_02190 APH_0708	hypothetical protein
OG_0777	AM715 AOV_02565 APH_0384	hypothetical protein
OG_0784	AM1140 AOV_04285 APH_1220	Omp-1N
A. marginale/A. ovis/A. platys
OG_0422	AM847 ANPL_01465 AOV_03045	Na(+)/H(+) antiporter subunit B
OG_0423	AM848 ANPL_01460 AOV_03050	DUF4040 domain-containing protein
OG_0691	AM351 ANPL_03300 AOV_01155	hypothetical protein
OG_0771	AM279 ANPL_03625 AOV_00850	patatin family protein
OG_0785	AM1209 ANPL_04370 AOV_05040	hypothetical protein
OG_0896	AM1352 ANPL_00265 AOV_04445	hypothetical protein
A. marginale/A. phagocytophilum/A. platys
OG_0765	AM034 ANPL_00480 APH_0068	hypothetical protein
OG_0778	AM780 ANPL_01715 APH_0404	hypothetical protein
A. ovis/A. phagocytophilum/A. platys
OG_0797	ANPL_02510 AOV_01790 APH_0614	rod shape-determining protein MreC
OG_0799	ANPL_04635 AOV_04955 APH_1377	murein biosynthesis integral membrane protein MurJ
E. chaffeensis/A. phagocytophilum
OG_0908	APH_0424 ECH_0581	cation:dicarboxylase symporter family transporter
A. marginale/A. ovis
OG_0017	AM123 AM180 AM133 AM124 AOV_00500 AOV_00655	msp1Bpg1
OG_0038	AM1220 AM1221 AM1222 AOV_04985 AOV_04990	omp-7, 8, 9
OG_0676	AM543 AM545 AOV_01880 AOV_01885	hypothetical protein
OG_0752	AM1063 AOV_03915	msp3
OG_0756	AM879 AOV_03175 AOV_03180	Aaap family protein
OG_0757	AOV_04965 AOV_04970 AM1226	hypothetical protein
OG_0793	AM387 AOV_01250	hypothetical protein
OG_0826	AM1359 AOV_04415	hypothetical protein
OG_0827	AM005 AOV_04400	rod shape-determining protein RodA
OG_0828	AM008 AOV_04380	hypothetical protein
OG_0829	AM009 AOV_04375	hypothetical protein
OG_0830	AM058 AOV_00100	UDP-N-acetylglucosamine diphosphorylase/glucosamine-1-phosphate N-acetyltransferase
OG_0831	AM118 AOV_00265	peptidase
OG_0832	AM131 AOV_00305	di-trans,poly-cis-decaprenylcistransferase
OG_0833	AM142 AOV_00340	3-methyl-2-oxobutanoate hydroxymethyltransferase
OG_0834	AM145 AOV_00350	UDP-N-acetylglucosamine 1-carboxyvinyltransferase
OG_0835	AM178 AOV_00485	deacetylase
OG_0836	AM185 AOV_00510	hypothetical protein
OG_0837	AM205 AOV_00570	D-alanine--D-alanine ligase
OG_0838	AM247 AOV_00725	hypothetical protein
OG_0839	AM265 AOV_00805	hypothetical protein
OG_0840	AM282 AOV_00860	UDP-N-acetylmuramoyl-L-alanyl-D-glutamate--2, 6-diaminopimelate ligase
OG_0841	AM284 AOV_00865	cystathionine beta-lyase
OG_0842	AM329 AOV_01075	biopolymer transporter ExbD
OG_0843	AM354 AOV_01160	hypothetical protein
OG_0844	AM356 AOV_01165	hypothetical protein
OG_0845	AM366 AOV_01180	hypothetical protein
OG_0846	AM418 AOV_01380	penicillin-binding protein
OG_0847	AM470 AOV_01580	hypothetical protein
OG_0848	AM471 AOV_01585	UDP-N-acetylglucosamine--N-acetylmuramyl- (pentapeptide) pyrophosphoryl-undecaprenol N-acetylglucosamine transferase
OG_0849	AM495 AOV_01670	hypothetical protein
OG_0850	AM529 AOV_01830	hypothetical protein
OG_0851	AM532 AOV_01845	mlp2
OG_0852	AM535 AOV_01855	mlp3
OG_0853	AM536 AOV_01860	cell surface protein
OG_0854	AM537 AOV_01865	mlp5
OG_0855	AM540 AOV_01870	hypothetical protein
OG_0856	AM541 AOV_01875	hypothetical protein
OG_0857	AM547 AOV_01890	hypothetical protein
OG_0858	AM550 AOV_01895	hypothetical protein
OG_0859	AM551 AOV_01900	hypothetical protein
OG_0860	AM582 AOV_02030	hypothetical protein
OG_0861	AM590 AOV_02060	rlpA
OG_0862	AM594 AOV_02080	septum formation initiator
OG_0863	AM603 AOV_02130	hypothetical protein
OG_0864	AM612 AOV_02170	hypothetical protein
OG_0865	AM615 AOV_02185	hypothetical protein
OG_0866	AM630 AOV_02255	hypothetical protein
OG_0867	AM671 AOV_02410	hypothetical protein
OG_0868	AM683 AOV_02470	hypothetical protein
OG_0869	AM712 AOV_02560	hypothetical protein
OG_0870	AM742 AOV_02615	hypothetical protein
OG_0871	AM760 AOV_02690	hypothetical protein
OG_0872	AM807 AOV_02885	UDP-N-acetylmuramoylalanyl-D-glutamyl-2, 6-diaminopimelate--D-alanyl-D-alanine ligase
OG_0873	AM940 AOV_03475	phosphoglucosamine mutase
OG_0874	AM1013 AOV_03730	glutamine--fructose-6-phosphate transaminase (isomerizing)
OG_0875	AM1037 AOV_03825	hypothetical protein
OG_0876	AM1041 AOV_03840	hypothetical protein
OG_0877	AM1076 AOV_04025	ana29
OG_0878	AM1089 AOV_04080	pantoate--beta-alanine ligase
OG_0879	AM1104 AOV_04140	lytic murein transglycosylase
OG_0880	AM1143 AOV_04295	opag1
OG_0881	AM1164 AOV_05210	omp-4
OG_0882	AM1166 AOV_05200	omp5
OG_0883	AM1196 AOV_05085	penicillin-binding protein 2
OG_0884	AM1207 AOV_05050	phospho-N-acetylmuramoyl-pentapeptide- transferase
OG_0886	AM1225 AOV_04975	hypothetical protein
OG_0887	AM1238 AOV_04920	hypothetical protein
OG_0888	AM1239 AOV_04915	hypothetical protein
OG_0889	AM1240 AOV_04910	hypothetical protein
OG_0890	AM1241 AOV_04905	hypothetical protein
OG_0891	AM1242 AOV_04900	hypothetical protein
OG_0892	AM1258 AOV_04835	Msp2 superfamily outer membrane protein 13
OG_0893	AM1287 AOV_04735	cell division protein FtsW
OG_0894	AM1310 AOV_04635	ketol-acid reductoisomerase
OG_0895	AM1324 AOV_04580	hypothetical protein
OG_0897	AM1223 AOV_04980	omp-10
OG_0899	AM595 AOV_02085	hypothetical protein
OG_0901	AM1193 AOV_05100	hypothetical protein
OG_0902	AM1232 AOV_04945	hypothetical protein
A. phagocytophilum/A. platys
OG_0761	ANPL_03280 APH_0905	hypothetical protein
OG_0904	ANPL_00295 APH_1278	hypothetical protein
OG_0905	ANPL_03285 APH_0906	hypothetical protein
OG_0906	ANPL_03400 APH_0928	ankyrin repeat domain-containing protein
OG_0907	ANPL_04605 APH_1370	hypothetical protein
OG_0909	APH_0032 ANPL_00325	vacuolar membrane-interacting protein
OG_0910	ANPL_02100 APH_0546	hypothetical protein
OG_0911	ANPL_01835 APH_0441	hypothetical protein
OG_0912	APH_0927 ANPL_03395	hypothetical protein
E. chaffeensis
OG_0034	ECH_0614 ECH_0695 ECH_0698 ECH_0697 ECH_0699	DUF3023 domain-containing protein
OG_0762	ECH_0121 ECH_0116	DUF3514 domain-containing protein
OG_0763	ECH_0710 ECH_0715 ECH_0707	hypothetical protein
OG_0764	ECH_0864 ECH_0866 ECH_0865	hypothetical protein
OG_0820	ECH_0246 ECH_0247	hypothetical protein
OG_0821	ECH_0549 ECH_0551	hypothetical protein
OG_0822	ECH_0601 ECH_0607	hypothetical protein
OG_0823	ECH_0679	outer membrane beta-barrel protein
OG_0824	ECH_0673	hypothetical protein
OG_0825	ECH_0716 ECH_0720	hypothetical protein
ECH_0013	ECH_0013	pyrroline-5-carboxylate reductase
ECH_0039	ECH_0039	hypothetical protein
ECH_0049	ECH_0049	hypothetical protein
ECH_0079	ECH_0079	hypothetical protein
ECH_0087	ECH_0087	ankyrin repeat domain-containing protein
ECH_0102	ECH_0102	DUF3514 domain-containing protein
ECH_0103	ECH_0103	DUF3514 domain-containing protein
ECH_0105	ECH_0105	hypothetical protein
ECH_0120	ECH_0120	hypothetical protein
ECH_0150	ECH_0150	hypothetical protein
ECH_0158	ECH_0158	hypothetical protein
ECH_0159	ECH_0159	hypothetical protein
ECH_0166	ECH_0166	tandem repeat protein effector TRP47
ECH_0170	ECH_0170	variable length PCR target protein
ECH_0178	ECH_0178	apolipoprotein N-acyltransferase
ECH_0181	ECH_0181	hypothetical protein
ECH_0187	ECH_0187	hypothetical protein
ECH_0203	ECH_0203	hypothetical protein
ECH_0217	ECH_0217	tRNA (N(6)-L-threonylcarbamoyladenosine(37)-C(2))- methylthiotransferase MtaB
ECH_0240	ECH_0240	hypothetical protein
ECH_0243	ECH_0243	hypothetical protein
ECH_0248	ECH_0248	hypothetical protein
ECH_0251	ECH_0251	hypothetical protein
ECH_0253	ECH_0253	hypothetical protein
ECH_0255	ECH_0255	hypothetical protein
ECH_0257	ECH_0257	hypothetical protein
ECH_0259	ECH_0259	hypothetical protein
ECH_0261	ECH_0261	hypothetical protein
ECH_0270	ECH_0270	hypothetical protein
ECH_0272	ECH_0272	hypothetical protein
ECH_0275	ECH_0275	hypothetical protein
ECH_0276	ECH_0276	hypothetical protein
ECH_0277	ECH_0277	DNA-3-methyladenine glycosylase
ECH_0278	ECH_0278	hypothetical protein
ECH_0281	ECH_0281	hypothetical protein
ECH_0282	ECH_0282	hypothetical protein
ECH_0284	ECH_0284	hypothetical protein
ECH_0285	ECH_0285	hypothetical protein
ECH_0287	ECH_0287	hypothetical protein
ECH_0292	ECH_0292	hypothetical protein
ECH_0329	ECH_0329	hypothetical protein
ECH_0333	ECH_0333	hydroxymethyltransferase
ECH_0379	ECH_0379	hypothetical protein
ECH_0388	ECH_0388	hypothetical protein
ECH_0485	ECH_0485	diaminopimelate decarboxylase
ECH_0518	ECH_0518	hypothetical protein
ECH_0531	ECH_0531	hypothetical protein
ECH_0558	ECH_0558	hypothetical protein
ECH_0568	ECH_0568	hypothetical protein
ECH_0570	ECH_0570	hypothetical protein
ECH_0576	ECH_0576	DUF2312 domain-containing protein
ECH_0578	ECH_0578	hypothetical protein
ECH_0582	ECH_0582	hypothetical protein
ECH_0593	ECH_0593	porin
ECH_0609	ECH_0609	DUF3023 domain-containing protein
ECH_0611	ECH_0611	DUF3023 domain-containing protein
ECH_0612	ECH_0612	DUF3023 domain-containing protein
ECH_0635	ECH_0635	hypothetical protein
ECH_0640	ECH_0640	hypothetical protein
ECH_0659	ECH_0659	hypothetical protein
ECH_0663	ECH_0663	hypothetical protein
ECH_0664	ECH_0664	hypothetical protein
ECH_0670	ECH_0670	hypothetical protein
ECH_0676	ECH_0676	bifunctional glutamate N-acetyltransferase/amino-acid acetyltransferase ArgJ
ECH_0680	ECH_0680	argininosuccinate synthase
ECH_0682	ECH_0682	hypothetical protein
ECH_0688	ECH_0688	deoxyguanosinetriphosphate triphosphohydrolase
ECH_0692	ECH_0692	hypothetical protein
ECH_0721	ECH_0721	hypothetical protein
ECH_0722	ECH_0722	hypothetical protein
ECH_0745	ECH_0745	DUF2793 domain-containing protein
ECH_0763	ECH_0763	hypothetical protein
ECH_0767	ECH_0767	hypothetical protein
ECH_0781	ECH_0781	sodium:alanine symporter family protein
ECH_0807	ECH_0807	hypothetical protein
ECH_0849	ECH_0849	hypothetical protein
ECH_0862	ECH_0862	hypothetical protein
ECH_0877	ECH_0877	ankyrin repeat domain-containing protein
ECH_0878	ECH_0878	hypothetical protein
ECH_0894	ECH_0894	hypothetical protein
ECH_0937	ECH_0937	argininosuccinate lyase
ECH_0943	ECH_0943	hypothetical protein
ECH_0945	ECH_0945	polymer-forming cytoskeletal protein
ECH_0965	ECH_0965	hypothetical protein
ECH_0987	ECH_0987	hypothetical protein
ECH_1017	ECH_1017	N-acetyl-gamma-glutamyl-phosphate reductase
ECH_1036	ECH_1036	hypothetical protein
ECH_1059	ECH_1059	hypothetical protein
ECH_1128	ECH_1128	hypothetical protein
ECH_1147	ECH_1147	hypothetical protein
ECH_1148	ECH_1148	hypothetical protein
ECH_1152	ECH_1152	hypothetical protein
A. marginale
OG_0039	AM032 AM046 AM721 AM063 AM1251	hypothetical protein
OG_0677	AM673 AM676 AM773 AM959	hypothetical protein
AM156	AM156	putative thioredoxin
AM188	AM188	hypothetical protein
AM243	AM243	UDP-N-acetylmuramoylalanine--D-glutamate ligase
AM283	AM283	hypothetical protein
AM348	AM348	hypothetical protein
AM357	AM357	hypothetical protein
AM360	AM360	hypothetical protein
AM368	AM368	hypothetical protein
AM371	AM371	hypothetical protein
AM378	AM378	hypothetical protein
AM380	AM380	hypothetical protein
AM382	AM382	hypothetical protein
AM413	AM413	hypothetical protein
AM546	AM546	hypothetical protein
AM566	AM566	bifunctional 2-polyprenyl-6-hydroxyphenol methylase/3-demethylubiquinol 3-O-methyltransferase UbiG
AM573	AM573	hypothetical protein
AM574	AM574	hypothetical protein
AM576	AM576	hypothetical protein
AM634	AM634	hypothetical protein
AM682	AM682	hypothetical protein
AM688	AM688	hypothetical protein
AM776	AM776	hypothetical protein
AM862	AM862	hypothetical protein
AM878	AM878	appendage-associated protein
AM955	AM955	hypothetical protein
AM974	AM974	hypothetical protein
AM976	AM976	hypothetical protein
AM987	AM987	omp-15
AM990	AM990	hypothetical protein
AM997	AM997	hypothetical protein
AM1058	AM1058	hypothetical protein
AM1077	AM1077	hypothetical protein
AM1088	AM1088	hypothetical protein
AM1135	AM1135	hypothetical protein
AM1161	AM1161	hypothetical protein
AM1165	AM1165	hypothetical protein
AM1189	AM1189	hypothetical protein
AM1216	AM1216	hypothetical protein
AM1219	AM1219	omp-6
AM1229	AM1229	virulence factor MVIN
AM1354	AM1354	hypothetical protein
A. ovis
OG_0004	AOV_01045 AOV_02450 AOV_02755 AOV_02430 AOV_03550 AOV_02760 AOV_02745 AOV_03545 AOV_02735 AOV_03540 AOV_02750 AOV_02425 AOV_01050 AOV_02730 AOV_02740 AOV_03535	hypothetical protein
OG_0808	AOV_01175 AOV_01195	hypothetical protein
OG_0809	AOV_03645 AOV_03650	hypothetical protein
OG_0810	AOV_03830 AOV_03855	hypothetical protein
OG_0811	AOV_03835 AOV_03845	hypothetical protein
AOV_00225	AOV_00225	hypothetical protein
AOV_00555	AOV_00555	hypothetical protein
AOV_00585	AOV_00585	hypothetical protein
AOV_00710	AOV_00710	UDP-N-acetylmuramoyl-L-alanine--D-glutamate ligase
AOV_00960	AOV_00960	virB7
AOV_01130	AOV_01130	hypothetical protein
AOV_01135	AOV_01135	hypothetical protein
AOV_01185	AOV_01185	hypothetical protein
AOV_01200	AOV_01200	inaX
AOV_01225	AOV_01225	hypothetical protein
AOV_01410	AOV_01410	hypothetical protein
AOV_01505	AOV_01505	hypothetical protein
AOV_01835	AOV_01835	msp1a
AOV_01840	AOV_01840	mlp1
AOV_01995	AOV_01995	tRNA (adenosine(37)-N6)-threonylcarbamoyltransferase complex transferase subunit TsaD
AOV_02000	AOV_02000	hypothetical protein
AOV_02105	AOV_02105	hypothetical protein
AOV_02125	AOV_02125	16S rRNA (cytosine(1402)-N(4))-methyltransferase
AOV_02390	AOV_02390	hypothetical protein
AOV_02420	AOV_02420	hypothetical protein
AOV_02540	AOV_02540	hypothetical protein
AOV_02660	AOV_02660	hypothetical protein
AOV_02865	AOV_02865	hypothetical protein
AOV_02945	AOV_02945	hypothetical protein
AOV_03410	AOV_03410	hypothetical protein
AOV_03415	AOV_03415	hypothetical protein
AOV_03760	AOV_03760	hypothetical protein
AOV_03770	AOV_03770	hypothetical protein
AOV_03850	AOV_03850	hypothetical protein
AOV_03895	AOV_03895	hypothetical protein
AOV_04130	AOV_04130	hypothetical protein
AOV_04165	AOV_04165	hypothetical protein
AOV_04170	AOV_04170	hypothetical protein
AOV_04365	AOV_04365	UDP-N-acetylmuramate--L-alanine ligase
AOV_04485	AOV_04485	hypothetical protein
AOV_04715	AOV_04715	hypothetical protein
AOV_04870	AOV_04870	hypothetical protein
AOV_04895	AOV_04895	hypothetical protein
AOV_04995	AOV_04995	omp-6
AOV_05015	AOV_05015	hypothetical protein
AOV_05205	AOV_05205	hypothetical protein
A. phagocytophilum
OG_0005	APH_0382 APH_0453 APH_0386 APH_0385 APH_0387 APH_0383 APH_0455 APH_0454 APH_0457 APH_0452	hypothetical protein
OG_0008	APH_0144 APH_0172 APH_1125 APH_1389 APH_1230 APH_1076 APH_1115 APH_1273 APH_1185	P44 outer membrane protein, C-terminal fragment
OG_0012	APH_0832 APH_0655 APH_0771 APH_0836 APH_0656 APH_0833	hypothetical protein
OG_0042	APH_0823 APH_0825 APH_0824 APH_0827	hypothetical protein
OG_0043	APH_0838 APH_0839 APH_0842 APH_0843	hypothetical protein
OG_0044	APH_1380 APH_1383 APH_1385 APH_1384	hypothetical protein
OG_0679	APH_0269 APH_0720	hypothetical protein
OG_0759	APH_0591 APH_0870 APH_0868	hypothetical protein
OG_0760	APH_0653 APH_0773 APH_0834	hypothetical protein
OG_0813	APH_0808 APH_0811	hypothetical protein
OG_0814	APH_0919 APH_0922	hypothetical protein
OG_0815	APH_1017 APH_1325	outer membrane protein, MSP2 family
APH_0104	APH_0104	hypothetical protein
APH_0131	APH_0131	TRAP transporter large permease subunit
APH_0177	APH_0177	hypothetical protein
APH_0178	APH_0178	alpha/beta hydrolase
APH_0189	APH_0189	hypothetical protein
APH_0215	APH_0215	hypothetical protein
APH_0237	APH_0237	hypothetical protein
APH_0250	APH_0250	class I tRNA ligase family protein
APH_0326	APH_0326	hypothetical protein
APH_0337	APH_0337	hypothetical protein
APH_0407	APH_0407	hypothetical protein
APH_0413	APH_0413	hypothetical protein
APH_0426	APH_0426	hypothetical protein
APH_0448	APH_0448	translation elongation factor G, truncation
APH_0486	APH_0486	hypothetical protein
APH_0487	APH_0487	hypothetical protein
APH_0568	APH_0568	hypothetical protein
APH_0572	APH_0572	hypothetical protein
APH_0579	APH_0579	insulinase family protein
APH_0632	APH_0632	hypothetical protein
APH_0633	APH_0633	hypothetical protein
APH_0718	APH_0718	hypothetical protein
APH_0723	APH_0723	hypothetical protein
APH_0724	APH_0724	hypothetical protein
APH_0743	APH_0743	hypothetical protein
APH_0805	APH_0805	hypothetical protein
APH_0807	APH_0807	hypothetical protein
APH_0812	APH_0812	hypothetical protein
APH_0813	APH_0813	hypothetical protein
APH_0815	APH_0815	hypothetical protein
APH_0819	APH_0819	hypothetical protein
APH_0820	APH_0820	hypothetical protein
APH_0829	APH_0829	hypothetical protein
APH_0830	APH_0830	hypothetical protein
APH_0847	APH_0847	hypothetical protein
APH_0853	APH_0853	hypothetical protein
APH_0907	APH_0907	hypothetical protein
APH_0915	APH_0915	hypothetical protein
APH_0916	APH_0916	hypothetical protein
APH_0964	APH_0964	hypothetical protein
APH_0996	APH_0996	hypothetical protein
APH_1058	APH_1058	hypothetical protein
APH_1096	APH_1096	hypothetical protein
APH_1103	APH_1103	hypothetical protein
APH_1126	APH_1126	hypothetical protein
APH_1145	APH_1145	hypothetical protein
APH_1204	APH_1204	cytochrome c-type biogenesis protein, truncation
APH_1223	APH_1223	hypothetical protein
APH_1293	APH_1293	hypothetical protein
APH_1369	APH_1369	hypothetical protein
APH_1386	APH_1386	hypothetical protein
APH_1387	APH_1387	hypothetical protein
APH_1412	APH_1412	hypothetical protein
A. platys
OG_0754	ANPL_02740 ANPL_02745 ANPL_02750	hypothetical protein
OG_0755	ANPL_03315 ANPL_03345 ANPL_03375	hypothetical protein
OG_0806	ANPL_02245 ANPL_02255	hypothetical protein
OG_0807	ANPL_02700 ANPL_03005	hypothetical protein
ANPL_00245	ANPL_00245	hypothetical protein
ANPL_00250	ANPL_00250	hypothetical protein
ANPL_00255	ANPL_00255	hypothetical protein
ANPL_00260	ANPL_00260	hypothetical protein
ANPL_02250	ANPL_02250	hypothetical protein
ANPL_02555	ANPL_02555	hypothetical protein
ANPL_02685	ANPL_02685	hypothetical protein
ANPL_02686	ANPL_02686	hypothetical protein
ANPL_02687	ANPL_02687	ankyrin repeat-containing protein
ANPL_02705	ANPL_02705	hypothetical protein
ANPL_02710	ANPL_02710	hypothetical protein
ANPL_02715	ANPL_02715	hypothetical protein
ANPL_02720	ANPL_02720	hypothetical protein
ANPL_02725	ANPL_02725	hypothetical protein
ANPL_02730	ANPL_02730	hypothetical protein
ANPL_02735	ANPL_02735	hypothetical protein
ANPL_02755	ANPL_02755	hypothetical protein
ANPL_02760	ANPL_02760	hypothetical protein
ANPL_02790	ANPL_02790	Msp2 family outer membrane protein
ANPL_02795	ANPL_02795	hypothetical protein
ANPL_02800	ANPL_02800	hypothetical protein
ANPL_02855	ANPL_02855	hypothetical protein
ANPL_02895	ANPL_02895	hypothetical protein
ANPL_02975	ANPL_02975	hypothetical protein
ANPL_02980	ANPL_02980	hypothetical protein
ANPL_02985	ANPL_02985	hypothetical protein
ANPL_02990	ANPL_02990	hypothetical protein
ANPL_02995	ANPL_02995	hypothetical protein
ANPL_03245	ANPL_03245	hypothetical protein
ANPL_03260	ANPL_03260	hypothetical protein
ANPL_03340	ANPL_03340	hypothetical protein
ANPL_03355	ANPL_03355	hypothetical protein
ANPL_03360	ANPL_03360	hypothetical protein
ANPL_03365	ANPL_03365	hypothetical protein
ANPL_03370	ANPL_03370	hypothetical protein
ANPL_04245	ANPL_04245	hypothetical protein
ANPL_04285	ANPL_04285	hypothetical protein
ANPL_04375	ANPL_04375	hypothetical protein
ANPL_04405	ANPL_04405	hypothetical protein
ANPL_04470	ANPL_04470	hypothetical protein
ANPL_04480	ANPL_04480	hypothetical protein
ANPL_04485	ANPL_04485	hypothetical protein
ANPL_04490	ANPL_04490	hypothetical protein
ANPL_04560	ANPL_04560	hypothetical protein
ANPL_04600	ANPL_04600	hypothetical protein
ANPL_04645	ANPL_04645	hypothetical protein
ANPL_04650	ANPL_04650	hypothetical protein
ANPL_04655	ANPL_04655	hypothetical protein
ANPL_04665	ANPL_04665	hypothetical protein
