# Supplementary material for: First Whole Genome Sequence of Anaplasma platys, an Obligate Intracellular Rickettsial Pathogen of Dogs
Source: Pathogens. 2020 Apr 10;9(4):277. doi: 10.3390/pathogens9040277 (PMC7238063; doi:10.3390/pathogens9040277)
Supplement: Supplementary file 1 [file pathogens-09-00277-s001.zip › Table S6.xlsx]

## Sheet: Table S6
Table S6. Genes involved in metabolic pathways predicted to be complete in A. platys.
Accession*	Gene ID	Product
Central carbohydrate metabolism
M00307 Pyruvate oxidation
K00161	ANPL_00545	pyruvate dehydrogenase (acetyl-transferring) E1 component subunit alpha
K00162	ANPL_04475	pyruvate dehydrogenase complex E1 component subunit beta
K00382	ANPL_01655	dihydrolipoyl dehydrogenase
	ANPL_03855	dihydrolipoyl dehydrogenase
K00627	ANPL_04320	pyruvate dehydrogenase complex dihydrolipoamide acetyltransferase
M00009 Citrate acid cycle
K00024	ANPL_02290	malate dehydrogenase
K00031	ANPL_04275	isocitrate dehydrogenase
K00164	ANPL_03095	2-oxoglutarate dehydrogenase E1 component
K00239	ANPL_00785	succinate dehydrogenase flavoprotein subunit
K00240	ANPL_00790	succinate dehydrogenase iron-sulfur subunit
K00241	ANPL_03585	succinate dehydrogenase, cytochrome b556 subunit
K00242	ANPL_03580	succinate dehydrogenase, hydrophobic membrane anchor protein
K00382	ANPL_01655	dihydrolipoyl dehydrogenase
	ANPL_03855	dihydrolipoyl dehydrogenase
K00658	ANPL_04145	2-oxoglutarate dehydrogenase complex dihydrolipoyllysine-residue succinyltransferase
K01647	ANPL_04000	citrate synthase
K01679	ANPL_01080	class II fumarate hydratase
K01681	ANPL_03980	aconitate hydratase AcnA
K01902	ANPL_03810	succinate--CoA ligase subunit alpha
K01903	ANPL_03805	ADP-forming succinate--CoA ligase subunit beta
M00010 Citrate cycle, first carbon oxidation
K00031	ANPL_04275	isocitrate dehydrogenase
K01647	ANPL_04000	citrate synthase
K01681	ANPL_03980	aconitate hydratase AcnA
M00011 Citrate cycle, second carbon oxidation
K00024	ANPL_02290	malate dehydrogenase
K00164	ANPL_03095	2-oxoglutarate dehydrogenase E1 component
K00239	ANPL_00785	succinate dehydrogenase flavoprotein subunit
K00240	ANPL_00790	succinate dehydrogenase iron-sulfur subunit
K00241	ANPL_03585	succinate dehydrogenase, cytochrome b556 subunit
K00242	ANPL_03580	succinate dehydrogenase, hydrophobic membrane anchor protein
K00382	ANPL_01655	dihydrolipoyl dehydrogenase
	ANPL_03855	dihydrolipoyl dehydrogenase
K00658	ANPL_04145	2-oxoglutarate dehydrogenase complex dihydrolipoyllysine-residue succinyltransferase
K01679	ANPL_01080	class II fumarate hydratase
K01902	ANPL_03810	succinate--CoA ligase subunit alpha
K01903	ANPL_03805	ADP-forming succinate--CoA ligase subunit beta
M00007 Pentose phosphate pathway, non-oxidative phase
K00615	ANPL_01445	transketolase
K00616	ANPL_01890	transaldolase family protein
K01783	ANPL_04390	ribulose-phosphate 3-epimerase
K01808	ANPL_02295	ribose 5-phosphate isomerase B
M00005 PRPP biosynthesis
K00948	ANPL_03970	ribose-phosphate diphosphokinase
Energy metabolism
M00149 Succinate dehydrogenase, prokaryotes
K00239	ANPL_00785	succinate dehydrogenase flavoprotein subunit
K00240	ANPL_00790	succinate dehydrogenase iron-sulfur subunit
K00241	ANPL_03585	succinate dehydrogenase, cytochrome b556 subunit
K00242	ANPL_03580	succinate dehydrogenase, hydrophobic membrane anchor protein
M00151 Cytochrome bc1 complex respiratory unit
K00411	ANPL_01695	ubiquinol-cytochrome c reductase iron-sulfur subunit
K00412	ANPL_01700	cytochrome b/b6
K00413	ANPL_01705	cytochrome c1
M00155 Cytochrome c oxidase, prokaryotes
K02274	ANPL_03900	cytochrome c oxidase subunit I
K02275	ANPL_03895	cytochrome c oxidase subunit II
K02276	ANPL_00150	cytochrome c oxidase subunit 3
M00157 F-type ATPase, prokaryotes
K02108	ANPL_04070	F0F1 ATP synthase subunit A
K02109	ANPL_04055	hypothetical protein
	ANPL_04060	ATP synthase subunit B
K02110	ANPL_04065	F0F1 ATP synthase subunit C
K02111	ANPL_04515	F0F1 ATP synthase subunit alpha
K02112	ANPL_01900	F0F1 ATP synthase subunit beta
K02113	ANPL_04520	ATP synthase F1 subunit delta
K02114	ANPL_01895	hypothetical protein
K02115	ANPL_02680	F0F1 ATP synthase subunit gamma
Lipid metabolism
M00083 Fatty acid biosynthesis, elongation
K00059	ANPL_02655	3-oxoacyl-[acyl-carrier-protein] reductase
K00208	ANPL_03015	SDR family oxidoreductase
K02371	ANPL_03785	2-nitropropane dioxygenase
K02372	ANPL_04105	3-hydroxyacyl-ACP dehydratase FabZ
K09458	ANPL_03410	beta-ketoacyl-ACP synthase II
M00093 Phosphatidylethanolamine (PE) biosynthesis
K00981	ANPL_00660	CDP-archaeol synthase
K01613	ANPL_02090	phosphatidylserine decarboxylase
K17103	ANPL_02085	CDP-diacylglycerol--serine O-phosphatidyltransferase
Nucleotide metabolism
M00048 Inosine monophosphate (IMP) biosynthesis
K00602	ANPL_04100	bifunctional phosphoribosylaminoimidazolecarboxamide formyltransferase/IMP cyclohydrolase
K00764	ANPL_04440	amidophosphoribosyltransferase
K01588	ANPL_00300	5-(carboxyamino)imidazole ribonucleotide mutase
K01589	ANPL_03670	5-(carboxyamino)imidazole ribonucleotide synthase
K01756	ANPL_03240	adenylosuccinate lyase
K01923	ANPL_00670	phosphoribosylaminoimidazolesuccinocarboxamide synthase
K01933	ANPL_00930	phosphoribosylformylglycinamidine cyclo-ligase
K01945	ANPL_03915	phosphoribosylamine--glycine ligase
K11175	ANPL_01020	phosphoribosylglycinamide formyltransferase
K23265	ANPL_01005	phosphoribosylformylglycinamidine synthase subunit PurQ
K23270	ANPL_00970	phosphoribosylformylglycinamidine synthase
M00049 Adenine ribonucleotide (AMP) biosynthesis
K00939	ANPL_01295	adenylate kinase
K00940	ANPL_04295	nucleoside-diphosphate kinase
K01756	ANPL_03240	adenylosuccinate lyase
K01939	ANPL_01430	adenylosuccinate synthase
M00050 Guanine ribonucleotide (GMP) biosynthesis
K00088	ANPL_00565	IMP dehydrogenase
K00940	ANPL_04295	nucleoside-diphosphate kinase
K00942	ANPL_00830	guanylate kinase
K01951	ANPL_04005	glutamine-hydrolyzing GMP synthase
M00052 Pyrimidine ribonucleotide biosynthesis
K00940	ANPL_04295	nucleoside-diphosphate kinase
K01937	ANPL_00350	CTP synthase
K09903	ANPL_00650	UMP kinase
Amino acid metabolism
M00118 Glutathione biosynthesis
K01919	ANPL_03995	glutamate--cysteine ligase
K01920	ANPL_00905	glutathione synthase
Metabolism of cofactors and vitamins
M00120 Coenzyme A biosynthesis
K00859	ANPL_02020	dephospho-CoA kinase
K00954	ANPL_02440	pantetheine-phosphate adenylyltransferase
K03525	ANPL_03645	type III pantothenate kinase
K13038	ANPL_01075	DNA/pantothenate metabolism flavoprotein
	ANPL_04425	phosphopantothenoylcysteine decarboxylase
* Accession numbers starting with "M" are for entries in the KEGG MODULES database, while those starting with "K" are for entries in the KEGG databse per se.
