# Supplementary material for: First Whole Genome Sequence of Anaplasma platys, an Obligate Intracellular Rickettsial Pathogen of Dogs
Source: Pathogens. 2020 Apr 10;9(4):277. doi: 10.3390/pathogens9040277 (PMC7238063; doi:10.3390/pathogens9040277)
Supplement: Supplementary file 1 [file pathogens-09-00277-s001.zip › Table S7.xlsx]

## Sheet: Table S7
Table S7. Genes suspected to be duplicated or expanded in the A. platys genome.
Gene IDs	Type	Product	Ortholog group	Number of copies
				ECH	AM	AOV	APH	APL
								Annotateda	Estimatedb
ANPL_02790 ANPL_03985 ANPL_04545	CDS	P44/Msp2 family outer membrane protein	OG_0678	-	-	-	-	3	14
ANPL_03310 ANPL_03320 ANPL_03325 ANPL_03330 ANPL_03335 ANPL_03350	CDS	hypothetical protein	OG_0007	-	1	1	2	6	6
ANPL_04305 ANPL_04310 ANPL_04565	CDS	P44/Msp2 family outer membrane protein	OG_0002	21	5	5	4	3	6
ANPL_03745 ANPL_03750 ANPL_03755 ANPL_04230 ANPL_04235	CDS	type IV secretion system protein VirB2	OG_0003	3	13	11	1	5	5
ANPL_02740 ANPL_02745 ANPL_02750	CDS	hypothetical protein	OG_0754	-	-	-	-	3	3
ANPL_02900	CDS	ankyrin repeat-containing protein	OG_0350	1	1	1	1	1	3
ANPL_03315 ANPL_03345 ANPL_03375	CDS	hypothetical protein	OG_0755	-	-	-	-	3	3
ANPL_03855	CDS	dihydrolipoyl dehydrogenase	OG_0026	1	1	1	2	1	2.4
ANPL_01860	CDS	translation initiation factor IF-2	OG_0357	1	1	1	1	1	2.2
ANPL_00680 ANPL_00880	CDS	pyruvate, phosphate dikinase	OG_0132	1	1	1	1	2	2
ANPL_01015 ANPL_01025	CDS	cytosol aminopeptidase	OG_0021	1	1	1	1	2	2
ANPL_02480 ANPL_02490	CDS	cation:dicarboxylase symporter	OG_0040	-	1	1	1	2	2
ANPL_02560 ANPL_02805	CDS	bifunctional protein PutA	OG_0022	1	1	1	1	2	2
ANPL_03865	CDS	transcription termination factor Rho	OG_0009	2	2	2	2	1	2
ANPL_00200	CDS	TrbI/VirB10 family protein	OG_0648	1	1	1	1	1	1.9
ANPL_02700 ANPL_03005	CDS	hypothetical protein	OG_0807	-	-	-	-	2	1.9
ANPL_03405	CDS	acyl carrier protein	OG_0205	1	1	1	1	1	1.9
ANPL_03410	CDS	3-oxoacyl-[acyl-carrier-protein] synthase 2	OG_0204	1	1	1	1	1	1.9
ANPL_02230	CDS	hypothetical protein	OG_0335	1	1	1	1	1	1.8
ANPL_02510	CDS	rod shape-determining protein MreC	OG_0797	-	-	1	1	1	1.8
ANPL_03280	CDS	hypothetical protein	OG_0761	-	-	-	2	1	1.8
ANPL_00205	CDS	type IV secretion system protein virB9	OG_0649	1	1	1	1	1	1.7
ANPL_00920	CDS	glycerol-3-phosphate dehydrogenase [NAD(P)+]	OG_0513	1	1	1	1	1	1.7
ANPL_01100	CDS	vitamin B12 import ATP-binding protein BtuD	OG_0487	1	1	1	1	1	1.7
ANPL_00225 ANPL_02305	CDS	ubiquinone biosynthesis O-methyltransferase	OG_0652	1	1	1	1	2	1.6
ANPL_00590 ANPL_00595	CDS	MFS transporter	OG_0020	1	1	1	1	2	1.6
ANPL_01490	CDS	type II toxin-antitoxin system RatA family toxin	OG_0418	1	1	1	1	1	1.6
ANPL_00210	CDS	type IV secretion system protein virB8	OG_0650	1	1	1	1	1	1.5
ANPL_02245 ANPL_02255	CDS	hypothetical protein	OG_0806	-	-	-	-	2	1.5
ANPL_02395	CDS	rod shape-determining protein MreB	OG_0697	-	1	1	1	1	1.5
ANPL_00100	tRNA	tRNA-Met	-	3	3	3	3	1	3
ANPL_04045	tRNA	tRNA-Ser	-	2	2	2	2	1	1.7
a Number of copies that could be assembled de novo and annotated in the genome.
b Total number of copies estimated from local variations of Illumina read depth.
